# Supplementary material for: Bromodomain-containing Protein 4 regulates innate inflammation via modulation of alternative splicing
Source: Front Immunol. 2023 Jun 26;14:1212770. doi: 10.3389/fimmu.2023.1212770 (PMC10331468; doi:10.3389/fimmu.2023.1212770)
Supplement: Supplementary file 1 [file DataSheet_1.zip › Supplementary Tables.xlsx]

## Sheet: Table S1
Reagent	Source	Identifier
Antibodies
Rabbit polyclonal anti-IFRD1	Abcam	Cat. # ab229720
Rabbit monoclonal anti -NFKB p65 XP®	Cell Signaling Technology	Cat. # 8242
Rabbit monoclonal anti- NFKB p65 (Lys310)	Cell Signaling Technology	Cat. # 3045
Rabbit monoclonal anti- Acetylated-lysine (Ac-K2-100) Multi-MabTM	Cell Signaling Technology	Cat. # 9814
Mouse monoclonal anti-Beta Actin	Abcam	Cat. # ab8226
Rabbit polyclonal IgG Isotype Control Antibody	LSBio	Cat. # LS-C149375
Goat anti-Rabbit IgG (H+L) Secondary Antibody, HRP	ThermoFisher Scientific	Cat. # 31460
Goat anti-Mouse IgG (H+L) Secondary Antibody, HRP	ThermoFisher Scientific	Cat. # 62-6520
Veriblot for IP Detection Reagent (HRP)	Abcam	Cat. # ab131366
Rabbit polyclonal anti- Beta-Actin	Novus Biologicals	Cat. # NB600-503
Rabbit monoclonal anti-IRE1alpha	Cell Signaling Technology	Cat. # 3294
Bacterial and virus strains
Human Respiratory Syncytial Virus (RSV, long strain)	ATCC	Cat. # VR-26
Chemicals, peptides, and recombinant proteins
4-hexylphenylazosulfonate	Brown, et. al. Nat Methods. 2019	NA
Acetonitrile	MilliporeSigma	Cat. # 1000291000
Ammonium Acetate	MilliporeSigma	Cat. # A1542-250G
Ammonium Bicarbonate	ThermoFisher Scientific	Cat. # 014249.A1
Disucinimidyl glutarate (DSG)	ThermoFisher Scientific	Cat. # 20593
Dithiothreitol (DTT)	MilliporeSigma	Cat. # 646563
DMSO	MilliporeSigma	Cat. # D8418-50ML
DNase-free water	ThermoFisher Scientific	Cat. # 46-2224
Ethanol (100%)	MilliporeSigma	Cat. # E7023-500ML
Formic Acid	MilliporeSigma	Cat. # 5330020050
Glycogen	MilliporeSigma	Cat. # 10901393001
Glycerol	MilliporeSigma	Cat. # 911038-500ML
HEPES	TEKNova	Cat. # H1090
Hydrochloric Acid	LabChem	Cat. # LC153603
Iodoacetamide	MilliporeSigma	Cat. # I6125-G
L-Methionine	MilliporeSigma	Cat. # 64319-100G-F
L-Histidine	MilliporeSigma	Cat. # H8000-100G
NP-40 Alternative	MilliporeSigma	Cat. # 492016-100ML
5:1 Phenol:Chloroform	MilliporeSigma	Cat. # P1944
Phosphate-buffered Saline (PBS)	MilliporeSigma	Cat. # P3813-10PAK
Sodium Deoxycholate	MilliporeSigma	Cat. # D6750-100G
Sodium Dodecylsulfate (10%)	Corning	Cat. # 46-040-CI
Sodium Bicarbonate	MilliporeSigma	Cat. # S5761-500G
Sodium Chloride (NaCl)	Dot Scientific Inc.	Cat. # DSS23020-500
Tween-20	MilliporeSigma	Cat. # P1379-250ML
Triton-X100	MilliporeSigma	Cat. # X100-100ML
Tris-EDTA Buffer	ThermoFisher Scientific	Cat. # AM9858
Tris Base	MilliporeSigma	Cat. # 252859-500G
ZL0454	Tian, et. al. Am. J. Respir Cell Mol Biol. 2019	NA
Blotting Grade Blocker Non Fat Dry Milk Powder	BioRad	Cat. # 1706404XTU
Dynabeads Protein G	ThermoFisher Scientific	Cat. # 10003D
Laemmli Sample Buffer	BioRad	Cat. # 1610737EDU
HALT Protease and Phosphatase Inhibitor	ThermoFisher Scientific	Cat. # 78440
Protease Inhibitor Cocktail	MilliporeSigma	Cat. # 8340
Restore Western Blot Stripping Buffer	ThermoFisher Scientific	Cat. # 21059
Supersignal West Femto Maximum Sensitivity Substrate	ThermoFisher Scientific	Cat. # 34095
PolyIC	MilliporeSigma	Cat. # P0913-10MG
Q5 High Fidelity Polymerase	New England Biolabs	Cat. # M0491S
Proteinase K	MilliporeSigma	Cat. # 70663-4
Trypsin Gold	Promega	Cat. # V5280
Critical commercial assays
Detergent-compatible Protein Assay	BioRad	Cat. # 5000111
Bradford Protein Assay	BioRad	Cat. # 5000006
RNeasy RNA Purification Kit	Qiagen	Cat. # 74004
SuperscriptTM III First Strand cDNA Synthesis Kit	ThermoFisher Scientific	Cat. # 18080051
iTaq Universal SYBR Green Supermix	BioRad	Cat. # 1725121
Experimental models: Cell lines
Human Small Airway Epithelial Cells (hSAECs)	Ramirez, et. al. Cancer Res. 2004	NA

## Sheet: Table S2
Reagent	Source	Identifier
siRNA pools
ON-TARGETplus SMARTPool siRNA: Non-targeting	Horizon Discovery	Cat. # T-2001-01
ON-TARGETplus SMARTPool siRNA: IFRD1	Horizon Discovery	Cat. # L-019615
IFRD1 siRNA sequences
GAACGCAUGUAUAUUGAUU	Horizon Discovery	Ref. # J-019615-05
AGAAGCAAAUGUCGAGAUA	Horizon Discovery	Ref. # J-019615-06
UAAGGAGGUUCUUGGAUCA	Horizon Discovery	Ref. # J-019615-07
GAUAAGAGUGCGAAGACAA	Horizon Discovery	Ref. # J-019615-08
RT-PCR Primers
IFRD1-204 Forward: AGGAAACAAGGGGATAGTTCACC	MilliporeSigma	NA
IFRD1-204 Reverse: TGCACGTTGCTCATCACTCT	MilliporeSigma	NA
IFRD1-Total Forward: CTCCCGCGCTAGAGAGAAAC	MilliporeSigma	NA
XBP1-Total Reverse: TGCACGTTGCTCATCACTCT	MilliporeSigma	NA
XBP1-Short Forward: GCTGAGTCCGCAGCAGG	MilliporeSigma	NA
XBP1-Short Reverse: CTCTGGGGAAGGGCATTTGA	MilliporeSigma	NA
XBP1-Total Forward: GTCACCCCTCCAGAACATCTC	MilliporeSigma	NA
XBP1-Total Reverse: TCTGGGGAAGGGCATTTGAA	MilliporeSigma	NA
PP1A Forward: TTCATCTGCACTGCCAAGAC	MilliporeSigma	NA
PP1A Reverse: TCGAGTTGTCCACAGTCAGC	MilliporeSigma	NA
U2AF2 Forward: GTCACGGATCAGGCCATT	MilliporeSigma	NA
U2AF2 Reverse: AGGCGTCTGATTGATGGTG	MilliporeSigma	NA
SRSF1 Forward: CGGTCTGAAAACAGAGTGGT	MilliporeSigma	NA
SRSF1 Reverse: TTCCGTACAAACTCCACGAC	MilliporeSigma	NA
SRSF9 Forward: TTCGTGCGCTTCGAGGA	MilliporeSigma	NA
SRSF9 Reverse: CCACCCCGACCTCCATA	MilliporeSigma	NA
SNRPD1 Forward: GCTTCCGGCCATTCATACTG	MilliporeSigma	NA
SNRPD1 Reverse: GTTACAGTTTCATGACTCAATTTCATC	MilliporeSigma	NA
PPIL4 Forward: CCTGATGCAGATATTAAACCTCCA	MilliporeSigma	NA
PPIL4 Reverse: ACTCTCCTGTCTTCCAGTCTC	MilliporeSigma	NA
PPIH Forward: TAAACTTAGACACTCAGCTCCAG	MilliporeSigma	NA
PPIH Reverse: TCCAAACACCACATGCTTCC	MilliporeSigma	NA
IL6 Forward: CTGGATTCAATGAGGAGACTTGC	MilliporeSigma	NA
IL6 Reverse: TCAAATCTGTTCTGGAGGTACTCTAGG	MilliporeSigma	NA
NFKBIA Forward: ACGAGCAGATGGTCAAGGAG	MilliporeSigma	NA
NFKBIA Reverse: CTTCCATGGTCAGTGCCTTT	MilliporeSigma	NA
TNFAIP3 Forward: CCTTGGAAGCACCATGTTTG	MilliporeSigma	NA
TNFAIP3 Reverse: TTGTGTGGTTCGAGGCACAT	MilliporeSigma	NA
ChIP qPCR Primers
IRE1 Promoter Forward: TTTCCCAGCCACAGACAAG	MilliporeSigma	NA
IRE1 Promoter Reverse: GGCTGTAAAGGACCAGGC	MilliporeSigma	NA
XBP1 Promoter Forward: ATCCGTTTGTGGAGGACACG	MilliporeSigma	NA
XBP1 Promoter Reverse: CGTTTCAGGACCGTGGCTAT	MilliporeSigma	NA

## Sheet: Table S3
# MS Type	| Cycle Id |	Start IM [1/K0] |	End IM [1/K0] |	Start Mass [m/z] |	End Mass [m/z] |	CE [eV]
MS1	0	-	-	-	-	-
PASEF	1	0.9002	1.2003	800.00	826.00	-
PASEF	1	0.6000	0.9002	400.00	426.00	-
PASEF	2	0.9203	1.2203	825.00	851.00	-
PASEF	2	0.6200	0.9203	425.00	451.00	-
PASEF	3	0.9303	1.2303	850.00	876.00	-
PASEF	3	0.6300	0.9303	450.00	476.00	-
PASEF	4	0.9500	1.2503	875.00	901.00	-
PASEF	4	0.6502	0.9500	475.00	501.00	-
PASEF	5	0.9600	1.2603	900.00	926.00	-
PASEF	5	0.6603	0.9600	500.00	526.00	-
PASEF	6	0.9800	1.2803	925.00	951.00	-
PASEF	6	0.6803	0.9800	525.00	551.00	-
PASEF	7	0.9900	1.2903	950.00	976.00	-
PASEF	7	0.6900	0.9900	550.00	576.00	-
PASEF	8	1.0103	1.3103	975.00	1001.00	-
PASEF	8	0.7100	1.0103	575.00	601.00	-
PASEF	9	1.0203	1.3203	1000.00	1026.03	-
PASEF	9	0.7200	1.0203	600.00	626.00	-
PASEF	10	1.0403	1.3403	1025.03	1051.03	-
PASEF	10	0.7400	1.0403	625.00	651.00	-
PASEF	11	1.0603	1.3603	1050.03	1076.03	-
PASEF	11	0.7601	1.0603	650.00	676.00	-
PASEF	12	1.0703	1.3703	1075.03	1101.03	-
PASEF	12	0.7702	1.0703	675.00	701.00	-
PASEF	13	1.0903	1.3901	1100.03	1126.03	-
PASEF	13	0.7903	1.0903	700.00	726.00	-
PASEF	14	1.1003	1.4002	1125.03	1151.03	-
PASEF	14	0.8003	1.1003	725.00	751.00	-
PASEF	15	1.1203	1.4203	1150.03	1176.03	-
PASEF	15	0.8200	1.1203	750.00	776.00	-
PASEF	16	1.1300	1.4303	1175.03	1201.03	-
PASEF	16	0.8300	1.1300	775.00	801.00	-

## Sheet: Table S4
	iso_ref	gene_ref	isoform_id	gene_id	condition_1	condition_2	gene_name	gene_biotype	iso_biotype	gene_overall_mean	gene_value_1	gene_value_2	gene_stderr_1	gene_stderr_2	gene_log2_fold_change	gene_q_value	iso_overall_mean	iso_value_1	iso_value_2	iso_stderr_1	iso_stderr_2	iso_log2_fold_change	iso_q_value	IF_overall	IF1	IF2	dIF	isoform_switch_q_value	gene_switch_q_value	PTC	codingPotentialValue	codingPotential	domain_identified	idr_identified	signal_peptide_identified	IR	switchConsequencesGene
120535	isoComp_00000066	geneComp_00000014	ENST00000462937.1	AADACP1	Control_DMSO	RSV_DMSO	AADACP1	transcribed_unprocessed_pseudogene	processed_transcript	87.9337	14.5566	61.6673	0.608679	11.7175	2.08208	NA	2.53908	0.0837174	2.61906	0.0837174	0.7449	4.81008	NA	0.023575	0.0063	0.03835	0.03205	0.0241655	0.0210566	NA	0.00434956	FALSE	NA	NA	NA	0	NA
120536	isoComp_00000067	geneComp_00000014	ENST00000463420.1	AADACP1	Control_DMSO	RSV_DMSO	AADACP1	transcribed_unprocessed_pseudogene	processed_transcript	87.9337	14.5566	61.6673	0.608679	11.7175	2.08208	NA	11.0596	3.09472	9.17885	0.228404	1.78507	1.56542	NA	0.158508	0.2121	0.152	-0.0601	0.0210566	0.0210566	NA	0.172948	FALSE	NA	NA	NA	0	NA
120537	isoComp_00000068	geneComp_00000014	ENST00000471766.1	AADACP1	Control_DMSO	RSV_DMSO	AADACP1	transcribed_unprocessed_pseudogene	processed_transcript	87.9337	14.5566	61.6673	0.608679	11.7175	2.08208	NA	4.62642	1.46451	5.35793	0.231625	0.479657	1.86413	NA	0.081675	0.100625	0.1067	0.006075	0.963371	0.0210566	NA	0.0599066	FALSE	NA	NA	NA	0	NA
120538	isoComp_00000069	geneComp_00000014	ENST00000483636.5	AADACP1	Control_DMSO	RSV_DMSO	AADACP1	transcribed_unprocessed_pseudogene	processed_transcript	87.9337	14.5566	61.6673	0.608679	11.7175	2.08208	NA	65.7972	9.63187	42.0856	0.39574	9.03724	2.12629	NA	0.701267	0.661925	0.665225	0.0033	0.943264	0.0210566	NA	0.0297986	FALSE	NA	NA	NA	0	NA
120540	isoComp_00000071	geneComp_00000014	ENST00000561502.5	AADACP1	Control_DMSO	RSV_DMSO	AADACP1	transcribed_unprocessed_pseudogene	transcribed_unprocessed_pseudogene	87.9337	14.5566	61.6673	0.608679	11.7175	2.08208	NA	3.81635	0.281772	2.37835	0.0909216	0.561646	3.0331	NA	0.0343417	0.019075	0.0371	0.018025	0.112811	0.0210566	NA	0.0838949	FALSE	NA	NA	NA	0	NA
67833	isoComp_00000245	geneComp_00000042	ENST00000392676.8	ABCA5	Control_DMSO	RSV_DMSO	ABCA5	protein_coding	protein_coding	9.07192	6.2888	6.59846	0.241177	0.61579	0.0692366	NA	0.340729	0.313884	0.231196	0.0188969	0.0633452	-0.425271	NA	0.0400083	0.04995	0.036825	-0.013125	0.58237	0.0101162	FALSE	1	TRUE	yes	no	no	0	TRUE
67834	isoComp_00000246	geneComp_00000042	ENST00000586601.1	ABCA5	Control_DMSO	RSV_DMSO	ABCA5	protein_coding	retained_intron	9.07192	6.2888	6.59846	0.241177	0.61579	0.0692366	NA	0.11836	0.0800704	0.0560675	0.022491	0.0324729	-0.447113	NA	0.0123083	0.01305	0.0087	-0.00435	0.749907	0.0101162	NA	0.0249478	FALSE	NA	NA	NA	0	TRUE
67835	isoComp_00000247	geneComp_00000042	ENST00000586811.1	ABCA5	Control_DMSO	RSV_DMSO	ABCA5	protein_coding	protein_coding	9.07192	6.2888	6.59846	0.241177	0.61579	0.0692366	NA	0.240165	0.720495	0	0.265107	0	-6.1908	NA	0.039325	0.117975	0	-0.117975	0.0101162	0.0101162	FALSE	0.999999	TRUE	yes	no	no	0	TRUE
67836	isoComp_00000248	geneComp_00000042	ENST00000586995.5	ABCA5	Control_DMSO	RSV_DMSO	ABCA5	protein_coding	nonsense_mediated_decay	9.07192	6.2888	6.59846	0.241177	0.61579	0.0692366	NA	0.861783	0.540947	0.849556	0.0896378	0.145028	0.641678	NA	0.09905	0.08655	0.12735	0.0408	0.333725	0.0101162	TRUE	0.999997	TRUE	yes	no	no	0	TRUE
67837	isoComp_00000249	geneComp_00000042	ENST00000587607.5	ABCA5	Control_DMSO	RSV_DMSO	ABCA5	protein_coding	non_stop_decay	9.07192	6.2888	6.59846	0.241177	0.61579	0.0692366	NA	0.34442	0.257846	0.381166	0.257846	0.381166	0.546376	NA	0.0365417	0.03735	0.0463	0.00895	0.973031	0.0101162	FALSE	0.954441	TRUE	no	no	no	0	TRUE
67838	isoComp_00000250	geneComp_00000042	ENST00000588106.1	ABCA5	Control_DMSO	RSV_DMSO	ABCA5	protein_coding	retained_intron	9.07192	6.2888	6.59846	0.241177	0.61579	0.0692366	NA	0.36695	0.259678	0.379509	0.0529365	0.0420328	0.530417	NA	0.0437083	0.041475	0.05765	0.016175	0.471044	0.0101162	NA	0.0366604	FALSE	NA	NA	NA	0	TRUE
67839	isoComp_00000251	geneComp_00000042	ENST00000588665.5	ABCA5	Control_DMSO	RSV_DMSO	ABCA5	protein_coding	protein_coding	9.07192	6.2888	6.59846	0.241177	0.61579	0.0692366	NA	0.185575	0.0808459	0.168859	0.0524188	0.0146197	0.977326	NA	0.02	0.0123	0.025675	0.013375	0.36567	0.0101162	FALSE	0.00627926	FALSE	no	no	no	0	TRUE
67840	isoComp_00000252	geneComp_00000042	ENST00000588877.5	ABCA5	Control_DMSO	RSV_DMSO	ABCA5	protein_coding	protein_coding	9.07192	6.2888	6.59846	0.241177	0.61579	0.0692366	NA	0.948414	0.739973	0.627966	0.150368	0.182465	-0.23336	NA	0.105467	0.1198	0.09335	-0.02645	0.7868	0.0101162	FALSE	1	TRUE	yes	no	no	0	TRUE
67841	isoComp_00000253	geneComp_00000042	ENST00000589609.1	ABCA5	Control_DMSO	RSV_DMSO	ABCA5	protein_coding	processed_transcript	9.07192	6.2888	6.59846	0.241177	0.61579	0.0692366	NA	0.224544	0.194211	0.0565383	0.0514006	0.0565383	-1.6178	NA	0.0229333	0.031675	0.00845	-0.023225	0.188133	0.0101162	NA	0.00338768	FALSE	NA	NA	NA	0	TRUE
67843	isoComp_00000255	geneComp_00000042	ENST00000591234.5	ABCA5	Control_DMSO	RSV_DMSO	ABCA5	protein_coding	nonsense_mediated_decay	9.07192	6.2888	6.59846	0.241177	0.61579	0.0692366	NA	3.17613	1.61723	2.52922	0.380332	0.166865	0.641964	NA	0.342533	0.25465	0.3963	0.14165	0.243052	0.0101162	TRUE	1	TRUE	no	no	no	0	TRUE
67844	isoComp_00000256	geneComp_00000042	ENST00000593153.5	ABCA5	Control_DMSO	RSV_DMSO	ABCA5	protein_coding	protein_coding	9.07192	6.2888	6.59846	0.241177	0.61579	0.0692366	NA	2.22851	1.48362	1.20937	0.252686	0.0901504	-0.292674	NA	0.233375	0.235225	0.185175	-0.05005	0.568216	0.0101162	FALSE	1	TRUE	yes	no	no	0	TRUE
46130	isoComp_00000301	geneComp_00000052	ENST00000253577.9	ABCB7	Control_DMSO	RSV_DMSO	ABCB7	protein_coding	protein_coding	22.9024	22.4407	19.2178	0.418355	0.767433	-0.223564	NA	0.454618	0.572627	0.791226	0.572627	0.460681	0.459638	NA	0.0221833	0.025275	0.041275	0.016	0.662577	0.00209071	FALSE	1	TRUE	yes	yes	no	0	NA
46131	isoComp_00000302	geneComp_00000052	ENST00000339447.8	ABCB7	Control_DMSO	RSV_DMSO	ABCB7	protein_coding	protein_coding	22.9024	22.4407	19.2178	0.418355	0.767433	-0.223564	NA	3.73835	2.33063	3.21893	1.00762	0.759809	0.464161	NA	0.161042	0.105175	0.16925	0.064075	0.682918	0.00209071	FALSE	1	TRUE	yes	yes	no	0	NA
46132	isoComp_00000303	geneComp_00000052	ENST00000373394.8	ABCB7	Control_DMSO	RSV_DMSO	ABCB7	protein_coding	protein_coding	22.9024	22.4407	19.2178	0.418355	0.767433	-0.223564	NA	1.11507	1.55698	0.569026	0.541252	0.328929	-1.43628	NA	0.048125	0.06945	0.03	-0.03945	0.627809	0.00209071	FALSE	1	TRUE	yes	yes	no	0	NA
46135	isoComp_00000306	geneComp_00000052	ENST00000526404.2	ABCB7	Control_DMSO	RSV_DMSO	ABCB7	protein_coding	protein_coding	22.9024	22.4407	19.2178	0.418355	0.767433	-0.223564	NA	1.66899	0	1.25326	0	0.728834	6.98101	NA	0.066375	0	0.0616	0.0616	0.348137	0.00209071	FALSE	0.71214	FALSE	no	no	no	0	NA
46136	isoComp_00000307	geneComp_00000052	ENST00000529949.5	ABCB7	Control_DMSO	RSV_DMSO	ABCB7	protein_coding	protein_coding	22.9024	22.4407	19.2178	0.418355	0.767433	-0.223564	NA	3.73827	2.174	3.42121	1.21415	0.977128	0.651745	NA	0.159467	0.09615	0.173925	0.077775	0.529794	0.00209071	FALSE	1	TRUE	yes	no	no	0	NA
46137	isoComp_00000308	geneComp_00000052	ENST00000534524.5	ABCB7	Control_DMSO	RSV_DMSO	ABCB7	protein_coding	protein_coding	22.9024	22.4407	19.2178	0.418355	0.767433	-0.223564	NA	0.266611	0.161781	0.0806573	0.0934394	0.0476786	-0.922074	NA	0.0105667	0.007225	0.004125	-0.0031	0.968292	0.00209071	FALSE	0.942571	TRUE	no	no	no	0	NA
46139	isoComp_00000310	geneComp_00000052	ENST00000620875.5	ABCB7	Control_DMSO	RSV_DMSO	ABCB7	protein_coding	protein_coding	22.9024	22.4407	19.2178	0.418355	0.767433	-0.223564	NA	0.318744	0.547718	0.19424	0.547718	0.19424	-1.44927	NA	0.0134083	0.023375	0.009175	-0.0142	0.973003	0.00209071	FALSE	1	TRUE	yes	yes	no	0	NA
46140	isoComp_00000311	geneComp_00000052	ENST00000643632.1	ABCB7	Control_DMSO	RSV_DMSO	ABCB7	protein_coding	nonsense_mediated_decay	22.9024	22.4407	19.2178	0.418355	0.767433	-0.223564	NA	0.855811	1.01785	1.03975	0.683748	0.601673	0.0304175	NA	0.038475	0.043875	0.053325	0.00945	0.971452	0.00209071	NA	0.4913	FALSE	NA	NA	NA	0	NA
46141	isoComp_00000312	geneComp_00000052	ENST00000644766.1	ABCB7	Control_DMSO	RSV_DMSO	ABCB7	protein_coding	protein_coding	22.9024	22.4407	19.2178	0.418355	0.767433	-0.223564	NA	4.3509	5.41663	3.19034	0.389349	0.518253	-0.761831	NA	0.192975	0.2425	0.16935	-0.07315	0.248906	0.00209071	FALSE	1	TRUE	yes	no	no	0	NA
46142	isoComp_00000313	geneComp_00000052	ENST00000645829.3	ABCB7	Control_DMSO	RSV_DMSO	ABCB7	protein_coding	protein_coding	22.9024	22.4407	19.2178	0.418355	0.767433	-0.223564	NA	1.22311	0.917503	1.87194	0.556548	0.648963	1.02079	NA	0.0576417	0.03995	0.1015	0.06155	0.585502	0.00209071	FALSE	1	TRUE	yes	yes	no	0	NA
46143	isoComp_00000314	geneComp_00000052	ENST00000663420.1	ABCB7	Control_DMSO	RSV_DMSO	ABCB7	protein_coding	processed_transcript	22.9024	22.4407	19.2178	0.418355	0.767433	-0.223564	NA	2.04901	5.03658	0.403629	1.0421	0.403629	-3.6089	NA	0.0915417	0.225475	0.022175	-0.2033	0.00209071	0.00209071	NA	1	TRUE	NA	NA	NA	0	NA
46144	isoComp_00000315	geneComp_00000052	ENST00000669388.1	ABCB7	Control_DMSO	RSV_DMSO	ABCB7	protein_coding	processed_transcript	22.9024	22.4407	19.2178	0.418355	0.767433	-0.223564	NA	0.249856	0	0.631964	0	0.409708	6.00442	NA	0.0121	0	0.0322	0.0322	0.00812751	0.00209071	NA	0.999997	TRUE	NA	NA	NA	0	NA
46145	isoComp_00000316	geneComp_00000052	ENST00000669573.1	ABCB7	Control_DMSO	RSV_DMSO	ABCB7	protein_coding	protein_coding	22.9024	22.4407	19.2178	0.418355	0.767433	-0.223564	NA	2.60533	2.5396	2.34715	0.411433	0.387527	-0.113231	NA	0.114983	0.11395	0.121625	0.007675	0.915162	0.00209071	FALSE	1	TRUE	yes	yes	no	0	NA
27409	isoComp_00000386	geneComp_00000061	ENST00000285238.13	ABCC3	Control_DMSO	RSV_DMSO	ABCC3	protein_coding	protein_coding	38.471	36.4381	35.9848	1.31971	1.34563	-0.0180566	NA	6.19395	5.98459	6.93835	0.483584	0.480575	0.21301	NA	0.162933	0.163925	0.193325	0.0294	0.445619	1.20179e-05	FALSE	1	TRUE	yes	no	no	0	NA
27410	isoComp_00000387	geneComp_00000061	ENST00000427699.5	ABCC3	Control_DMSO	RSV_DMSO	ABCC3	protein_coding	protein_coding	38.471	36.4381	35.9848	1.31971	1.34563	-0.0180566	NA	11.1585	5.46556	10.002	0.477784	0.983579	0.87065	NA	0.282575	0.151475	0.276275	0.1248	0.000275278	1.20179e-05	FALSE	1	TRUE	yes	no	no	1	NA
27411	isoComp_00000388	geneComp_00000061	ENST00000502426.5	ABCC3	Control_DMSO	RSV_DMSO	ABCC3	protein_coding	nonsense_mediated_decay	38.471	36.4381	35.9848	1.31971	1.34563	-0.0180566	NA	2.74353	2.05724	2.67474	0.200096	0.704083	0.377077	NA	0.0708	0.056425	0.07435	0.017925	0.888363	1.20179e-05	TRUE	1	TRUE	no	yes	no	1	NA
27412	isoComp_00000389	geneComp_00000061	ENST00000503304.1	ABCC3	Control_DMSO	RSV_DMSO	ABCC3	protein_coding	processed_transcript	38.471	36.4381	35.9848	1.31971	1.34563	-0.0180566	NA	1.17902	1.03344	1.21818	0.298624	0.594544	0.235177	NA	0.0311167	0.028925	0.0346	0.005675	0.978636	1.20179e-05	NA	0.981002	TRUE	NA	NA	NA	0	NA
27413	isoComp_00000390	geneComp_00000061	ENST00000503337.1	ABCC3	Control_DMSO	RSV_DMSO	ABCC3	protein_coding	retained_intron	38.471	36.4381	35.9848	1.31971	1.34563	-0.0180566	NA	3.14427	4.49677	2.90103	0.238141	0.149819	-0.630563	NA	0.0838333	0.123275	0.080875	-0.0424	1.20179e-05	1.20179e-05	NA	0.999897	TRUE	NA	NA	NA	0	NA
27414	isoComp_00000391	geneComp_00000061	ENST00000504586.1	ABCC3	Control_DMSO	RSV_DMSO	ABCC3	protein_coding	retained_intron	38.471	36.4381	35.9848	1.31971	1.34563	-0.0180566	NA	0.807058	1.25927	0.622598	0.329344	0.248105	-1.00464	NA	0.0213917	0.0347	0.017075	-0.017625	0.458376	1.20179e-05	NA	0.870836	TRUE	NA	NA	NA	0	NA
27415	isoComp_00000392	geneComp_00000061	ENST00000505699.5	ABCC3	Control_DMSO	RSV_DMSO	ABCC3	protein_coding	nonsense_mediated_decay	38.471	36.4381	35.9848	1.31971	1.34563	-0.0180566	NA	7.39744	9.09028	6.83632	0.437254	0.89099	-0.410583	NA	0.19545	0.249325	0.191225	-0.0581	0.175216	1.20179e-05	TRUE	1	TRUE	yes	no	no	1	NA
27416	isoComp_00000393	geneComp_00000061	ENST00000506464.5	ABCC3	Control_DMSO	RSV_DMSO	ABCC3	protein_coding	processed_transcript	38.471	36.4381	35.9848	1.31971	1.34563	-0.0180566	NA	0.670625	0.876234	0.628459	0.349993	0.162157	-0.473092	NA	0.017475	0.0232	0.01765	-0.00555	0.925491	1.20179e-05	NA	0.680337	FALSE	NA	NA	NA	0	NA
27417	isoComp_00000394	geneComp_00000061	ENST00000508929.1	ABCC3	Control_DMSO	RSV_DMSO	ABCC3	protein_coding	retained_intron	38.471	36.4381	35.9848	1.31971	1.34563	-0.0180566	NA	0.41766	0.668506	0.395165	0.199811	0.190957	-0.743851	NA	0.011475	0.018775	0.011325	-0.00745	0.635975	1.20179e-05	NA	0.971888	TRUE	NA	NA	NA	0	NA
27421	isoComp_00000398	geneComp_00000061	ENST00000513589.1	ABCC3	Control_DMSO	RSV_DMSO	ABCC3	protein_coding	processed_transcript	38.471	36.4381	35.9848	1.31971	1.34563	-0.0180566	NA	0.758267	0.459572	0.589196	0.459572	0.347973	0.351681	NA	0.0187583	0.012475	0.0159	0.003425	0.66105	1.20179e-05	NA	0.937885	TRUE	NA	NA	NA	0	NA
27422	isoComp_00000399	geneComp_00000061	ENST00000513745.1	ABCC3	Control_DMSO	RSV_DMSO	ABCC3	protein_coding	protein_coding	38.471	36.4381	35.9848	1.31971	1.34563	-0.0180566	NA	0.428219	0.40159	0.452715	0.205347	0.285986	0.168917	NA	0.011075	0.010875	0.01235	0.001475	0.859922	1.20179e-05	NA	0.998719	TRUE	NA	NA	NA	0	NA
27423	isoComp_00000400	geneComp_00000061	ENST00000515070.1	ABCC3	Control_DMSO	RSV_DMSO	ABCC3	protein_coding	retained_intron	38.471	36.4381	35.9848	1.31971	1.34563	-0.0180566	NA	0.972841	1.40641	0.633955	0.227614	0.258218	-1.1372	NA	0.0252083	0.038125	0.017025	-0.0211	0.112082	1.20179e-05	NA	0.886156	TRUE	NA	NA	NA	0	NA
27424	isoComp_00000401	geneComp_00000061	ENST00000515585.1	ABCC3	Control_DMSO	RSV_DMSO	ABCC3	protein_coding	nonsense_mediated_decay	38.471	36.4381	35.9848	1.31971	1.34563	-0.0180566	NA	0.736495	0.696235	0.643356	0.21892	0.137924	-0.112277	NA	0.01875	0.01855	0.01765	-0.0009	0.979903	1.20179e-05	TRUE	0.814635	TRUE	no	no	no	0	NA
27426	isoComp_00000403	geneComp_00000061	ENST00000571855.1	ABCC3	Control_DMSO	RSV_DMSO	ABCC3	protein_coding	retained_intron	38.471	36.4381	35.9848	1.31971	1.34563	-0.0180566	NA	1.3503	1.71238	1.16347	0.154839	0.0628267	-0.553627	NA	0.0356167	0.047025	0.032525	-0.0145	0.0748845	1.20179e-05	NA	0.648356	FALSE	NA	NA	NA	1	NA
20338	isoComp_00000434	geneComp_00000069	ENST00000218104.6	ABCD1	Control_DMSO	RSV_DMSO	ABCD1	protein_coding	protein_coding	7.6496	2.97486	13.1493	0.235045	0.719991	2.14035	NA	6.84572	2.33152	11.953	0.134124	0.50234	2.35306	NA	0.873225	0.7905	0.911	0.1205	0.0119345	5.43631e-05	FALSE	1	TRUE	yes	no	no	0	TRUE
20339	isoComp_00000435	geneComp_00000069	ENST00000370129.4	ABCD1	Control_DMSO	RSV_DMSO	ABCD1	protein_coding	protein_coding	7.6496	2.97486	13.1493	0.235045	0.719991	2.14035	NA	0.630063	0.643339	0.674896	0.173587	0.132875	0.0680529	NA	0.113967	0.2095	0.050575	-0.158925	5.43631e-05	5.43631e-05	FALSE	0.999523	TRUE	yes	no	no	0	TRUE
20340	isoComp_00000436	geneComp_00000069	ENST00000443684.2	ABCD1	Control_DMSO	RSV_DMSO	ABCD1	protein_coding	processed_transcript	7.6496	2.97486	13.1493	0.235045	0.719991	2.14035	NA	0.173814	0	0.521441	0	0.182347	5.73184	NA	0.0128083	0	0.038425	0.038425	0.0919905	5.43631e-05	NA	0.993314	TRUE	NA	NA	NA	0	TRUE
32624	isoComp_00000570	geneComp_00000088	ENST00000463721.5	ABHD14A-ACY1	Control_DMSO	RSV_DMSO	ABHD14A-ACY1	protein_coding	nonsense_mediated_decay	1.00238	1.84046	1.03547	0.044877	0.281308	-0.823724	NA	0.0199786	0	0.0599358	0	0.0353003	2.80603	NA	0.0214667	0	0.0644	0.0644	0.124086	0.000110951	TRUE	0.999999	TRUE	no	no	no	0	TRUE
32625	isoComp_00000571	geneComp_00000088	ENST00000463937.1	ABHD14A-ACY1	Control_DMSO	RSV_DMSO	ABHD14A-ACY1	protein_coding	protein_coding	1.00238	1.84046	1.03547	0.044877	0.281308	-0.823724	NA	0.0125652	0	0.0376955	0	0.0217705	2.25385	NA	0.0206583	0	0.061975	0.061975	0.223988	0.000110951	FALSE	1	TRUE	yes	no	no	0	TRUE
32626	isoComp_00000572	geneComp_00000088	ENST00000635937.1	ABHD14A-ACY1	Control_DMSO	RSV_DMSO	ABHD14A-ACY1	protein_coding	nonsense_mediated_decay	1.00238	1.84046	1.03547	0.044877	0.281308	-0.823724	NA	0.139378	0.258194	0.15994	0.151814	0.0967051	-0.658257	NA	0.104567	0.1384	0.1753	0.0369	0.932884	0.000110951	TRUE	0.970469	TRUE	no	no	no	4	TRUE
32627	isoComp_00000573	geneComp_00000088	ENST00000636029.1	ABHD14A-ACY1	Control_DMSO	RSV_DMSO	ABHD14A-ACY1	protein_coding	retained_intron	1.00238	1.84046	1.03547	0.044877	0.281308	-0.823724	NA	0.32121	0.641722	0.268255	0.122051	0.154996	-1.22785	NA	0.236608	0.345575	0.18195	-0.163625	0.450235	0.000110951	NA	0.768802	TRUE	NA	NA	NA	0	TRUE
32628	isoComp_00000574	geneComp_00000088	ENST00000636085.1	ABHD14A-ACY1	Control_DMSO	RSV_DMSO	ABHD14A-ACY1	protein_coding	nonsense_mediated_decay	1.00238	1.84046	1.03547	0.044877	0.281308	-0.823724	NA	0.0228398	0.0539995	0.0145199	0.0317036	0.0145199	-1.38411	NA	0.0127833	0.0296	0.00875	-0.02085	0.850149	0.000110951	TRUE	0.988019	TRUE	no	no	yes	1	TRUE
32629	isoComp_00000575	geneComp_00000088	ENST00000636089.1	ABHD14A-ACY1	Control_DMSO	RSV_DMSO	ABHD14A-ACY1	protein_coding	nonsense_mediated_decay	1.00238	1.84046	1.03547	0.044877	0.281308	-0.823724	NA	0.00506019	0	0	0	0	0	NA	0.05955	0	0	0	NA	0.000110951	TRUE	0.999428	TRUE	no	no	no	2	TRUE
32630	isoComp_00000576	geneComp_00000088	ENST00000636490.1	ABHD14A-ACY1	Control_DMSO	RSV_DMSO	ABHD14A-ACY1	protein_coding	nonsense_mediated_decay	1.00238	1.84046	1.03547	0.044877	0.281308	-0.823724	NA	0.0886567	0.221417	0	0.0395725	0	-4.53242	NA	0.185992	0.119625	0	-0.119625	0.000110951	0.000110951	TRUE	0.999401	TRUE	no	no	no	3	TRUE
32632	isoComp_00000578	geneComp_00000088	ENST00000636718.1	ABHD14A-ACY1	Control_DMSO	RSV_DMSO	ABHD14A-ACY1	protein_coding	nonsense_mediated_decay	1.00238	1.84046	1.03547	0.044877	0.281308	-0.823724	NA	0.0136251	0.0291064	0	0.0170087	0	-1.96741	NA	0.0484417	0.015975	0	-0.015975	0.671499	0.000110951	TRUE	0.939082	TRUE	no	no	no	5	TRUE
32633	isoComp_00000579	geneComp_00000088	ENST00000636826.1	ABHD14A-ACY1	Control_DMSO	RSV_DMSO	ABHD14A-ACY1	protein_coding	nonsense_mediated_decay	1.00238	1.84046	1.03547	0.044877	0.281308	-0.823724	NA	0.0451897	0.129507	0	0.109786	0	-3.80227	NA	0.0470417	0.069775	0	-0.069775	0.633212	0.000110951	TRUE	0.986826	TRUE	no	no	no	4	TRUE
32634	isoComp_00000580	geneComp_00000088	ENST00000636942.1	ABHD14A-ACY1	Control_DMSO	RSV_DMSO	ABHD14A-ACY1	protein_coding	nonsense_mediated_decay	1.00238	1.84046	1.03547	0.044877	0.281308	-0.823724	NA	0.0211245	0.0361472	0.0272264	0.0260312	0.0272264	-0.309918	NA	0.013225	0.019	0.020675	0.001675	1	0.000110951	TRUE	0.996355	TRUE	no	no	no	0	TRUE
32635	isoComp_00000581	geneComp_00000088	ENST00000637025.1	ABHD14A-ACY1	Control_DMSO	RSV_DMSO	ABHD14A-ACY1	protein_coding	nonsense_mediated_decay	1.00238	1.84046	1.03547	0.044877	0.281308	-0.823724	NA	0.17684	0.335949	0.194571	0.1251	0.0687795	-0.75796	NA	0.168158	0.1836	0.320875	0.137275	0.908731	0.000110951	TRUE	0.970707	TRUE	no	no	no	5	TRUE
32636	isoComp_00000582	geneComp_00000088	ENST00000637130.1	ABHD14A-ACY1	Control_DMSO	RSV_DMSO	ABHD14A-ACY1	protein_coding	nonsense_mediated_decay	1.00238	1.84046	1.03547	0.044877	0.281308	-0.823724	NA	0.0303055	0.0806378	0.0102788	0.0806378	0.0102788	-2.16014	NA	0.0182917	0.047075	0.0078	-0.039275	0.936731	0.000110951	TRUE	0.990909	TRUE	no	no	no	5	TRUE
32637	isoComp_00000583	geneComp_00000088	ENST00000637461.1	ABHD14A-ACY1	Control_DMSO	RSV_DMSO	ABHD14A-ACY1	protein_coding	nonsense_mediated_decay	1.00238	1.84046	1.03547	0.044877	0.281308	-0.823724	NA	0.0565983	0	0.169795	0	0.169795	4.16828	NA	0.0340583	0	0.102175	0.102175	0.617373	0.000110951	TRUE	0.887866	TRUE	no	no	no	0	TRUE
32639	isoComp_00000585	geneComp_00000088	ENST00000637730.1	ABHD14A-ACY1	Control_DMSO	RSV_DMSO	ABHD14A-ACY1	protein_coding	nonsense_mediated_decay	1.00238	1.84046	1.03547	0.044877	0.281308	-0.823724	NA	0.0246992	0	0.0740976	0	0.0740976	3.07206	NA	0.0148667	0	0.0446	0.0446	0.56922	0.000110951	NA	0.971003	TRUE	NA	NA	NA	2	TRUE
32613	isoComp_00000587	geneComp_00000089	ENST00000361143.9	ABHD14B	Control_DMSO	RSV_DMSO	ABHD14B	protein_coding	protein_coding	25.2655	45.9633	17.0812	1.03177	1.36435	-1.42755	NA	12.0336	18.6051	9.54739	1.49204	1.59154	-0.961786	NA	0.525033	0.40715	0.550175	0.143025	0.104289	0.0639097	FALSE	0.998256	TRUE	yes	no	no	0	NA
32614	isoComp_00000588	geneComp_00000089	ENST00000395008.6	ABHD14B	Control_DMSO	RSV_DMSO	ABHD14B	protein_coding	protein_coding	25.2655	45.9633	17.0812	1.03177	1.36435	-1.42755	NA	2.11606	4.13389	1.57181	0.52593	0.233953	-1.38941	NA	0.0792667	0.0907	0.09585	0.00515	0.94772	0.0639097	FALSE	0.998239	TRUE	yes	no	no	0	NA
32615	isoComp_00000589	geneComp_00000089	ENST00000461108.5	ABHD14B	Control_DMSO	RSV_DMSO	ABHD14B	protein_coding	protein_coding	25.2655	45.9633	17.0812	1.03177	1.36435	-1.42755	NA	0.481581	0.893803	0.382073	0.0681545	0.0943613	-1.20488	NA	0.0186917	0.0195	0.023475	0.003975	0.886404	0.0639097	FALSE	0.989322	TRUE	yes	no	no	1	NA
32617	isoComp_00000591	geneComp_00000089	ENST00000483233.5	ABHD14B	Control_DMSO	RSV_DMSO	ABHD14B	protein_coding	protein_coding	25.2655	45.9633	17.0812	1.03177	1.36435	-1.42755	NA	10.3898	21.9684	5.29649	3.01641	0.467709	-2.05026	NA	0.366508	0.474525	0.3138	-0.160725	0.0639097	0.0639097	FALSE	0.998216	TRUE	yes	no	no	0	NA
76820	isoComp_00000626	geneComp_00000098	ENST00000388795.9	ABHD18	Control_DMSO	RSV_DMSO	ABHD18	protein_coding	protein_coding	7.32492	6.91646	6.08524	0.143033	0.288246	-0.184434	NA	0.312283	0.378588	0.216935	0.120222	0.119097	-0.77596	NA	0.0423667	0.053775	0.03525	-0.018525	0.682075	0.130094	FALSE	0.999278	TRUE	yes	no	no	0	NA
76821	isoComp_00000627	geneComp_00000098	ENST00000444616.5	ABHD18	Control_DMSO	RSV_DMSO	ABHD18	protein_coding	protein_coding	7.32492	6.91646	6.08524	0.143033	0.288246	-0.184434	NA	1.14112	0.818035	0.591142	0.06016	0.234124	-0.461986	NA	0.145408	0.11885	0.0925	-0.02635	0.659518	0.130094	FALSE	0.999753	TRUE	yes	no	no	0	NA
76822	isoComp_00000628	geneComp_00000098	ENST00000473040.6	ABHD18	Control_DMSO	RSV_DMSO	ABHD18	protein_coding	nonsense_mediated_decay	7.32492	6.91646	6.08524	0.143033	0.288246	-0.184434	NA	2.72349	1.90741	2.40833	0.23861	0.191591	0.334855	NA	0.368417	0.274125	0.401725	0.1276	0.130094	0.130094	TRUE	0.998873	TRUE	yes	no	no	0	NA
76824	isoComp_00000630	geneComp_00000098	ENST00000611882.1	ABHD18	Control_DMSO	RSV_DMSO	ABHD18	protein_coding	protein_coding	7.32492	6.91646	6.08524	0.143033	0.288246	-0.184434	NA	0.711045	0.715744	0.556814	0.155077	0.22038	-0.356585	NA	0.0951083	0.10355	0.088225	-0.015325	0.819654	0.130094	FALSE	0.994992	TRUE	yes	no	no	0	NA
76825	isoComp_00000631	geneComp_00000098	ENST00000645843.1	ABHD18	Control_DMSO	RSV_DMSO	ABHD18	protein_coding	protein_coding	7.32492	6.91646	6.08524	0.143033	0.288246	-0.184434	NA	2.39727	3.05694	2.27825	0.138648	0.160171	-0.422556	NA	0.343308	0.4437	0.37715	-0.06655	0.424735	0.130094	FALSE	0.999951	TRUE	yes	no	no	0	NA
54508	isoComp_00000691	geneComp_00000107	ENST00000261017.9	ABI2	Control_DMSO	RSV_DMSO	ABI2	protein_coding	protein_coding	32.1083	26.9155	28.9105	0.366653	1.4136	0.103117	NA	9.05104	11.128	7.45543	0.177649	0.517299	-0.577198	NA	0.29445	0.413775	0.257925	-0.15585	5.5885e-21	5.5885e-21	FALSE	0.999997	TRUE	yes	yes	no	0	TRUE
54510	isoComp_00000693	geneComp_00000107	ENST00000376135.5	ABI2	Control_DMSO	RSV_DMSO	ABI2	protein_coding	processed_transcript	32.1083	26.9155	28.9105	0.366653	1.4136	0.103117	NA	5.6849	1.60528	5.36298	0.390444	0.725943	1.73394	NA	0.16405	0.059775	0.1833	0.123525	0.00134164	5.5885e-21	NA	0.913764	TRUE	NA	NA	NA	0	TRUE
54513	isoComp_00000696	geneComp_00000107	ENST00000416396.5	ABI2	Control_DMSO	RSV_DMSO	ABI2	protein_coding	processed_transcript	32.1083	26.9155	28.9105	0.366653	1.4136	0.103117	NA	0.796514	0.234	0.93064	0.142419	0.386301	1.94676	NA	0.0230833	0.00885	0.030575	0.021725	0.529522	5.5885e-21	NA	0.881595	TRUE	NA	NA	NA	0	TRUE
54515	isoComp_00000698	geneComp_00000107	ENST00000422719.5	ABI2	Control_DMSO	RSV_DMSO	ABI2	protein_coding	processed_transcript	32.1083	26.9155	28.9105	0.366653	1.4136	0.103117	NA	0.656867	0.916865	0.716499	0.160284	0.255072	-0.351398	NA	0.0227083	0.034275	0.0257	-0.008575	0.71869	5.5885e-21	NA	0.74353	TRUE	NA	NA	NA	0	TRUE
54520	isoComp_00000703	geneComp_00000107	ENST00000441061.5	ABI2	Control_DMSO	RSV_DMSO	ABI2	protein_coding	nonsense_mediated_decay	32.1083	26.9155	28.9105	0.366653	1.4136	0.103117	NA	2.41003	1.61739	2.31677	0.182468	0.327382	0.515768	NA	0.0743667	0.05985	0.08155	0.0217	0.562307	5.5885e-21	NA	0.999939	TRUE	NA	NA	NA	0	TRUE
54523	isoComp_00000706	geneComp_00000107	ENST00000451591.6	ABI2	Control_DMSO	RSV_DMSO	ABI2	protein_coding	protein_coding	32.1083	26.9155	28.9105	0.366653	1.4136	0.103117	NA	2.8657	2.14426	2.66291	0.0587709	0.227698	0.311215	NA	0.0890333	0.07965	0.0939	0.01425	0.738516	5.5885e-21	NA	0.904465	TRUE	NA	NA	NA	0	TRUE
54524	isoComp_00000707	geneComp_00000107	ENST00000454023.1	ABI2	Control_DMSO	RSV_DMSO	ABI2	protein_coding	protein_coding	32.1083	26.9155	28.9105	0.366653	1.4136	0.103117	NA	8.86145	7.05401	7.90867	0.663316	0.619829	0.16477	NA	0.27375	0.261875	0.272325	0.01045	0.933394	5.5885e-21	NA	0.998079	TRUE	NA	NA	NA	0	TRUE
54526	isoComp_00000709	geneComp_00000107	ENST00000494215.1	ABI2	Control_DMSO	RSV_DMSO	ABI2	protein_coding	retained_intron	32.1083	26.9155	28.9105	0.366653	1.4136	0.103117	NA	0.389568	0.498231	0.424128	0.0491538	0.231401	-0.227361	NA	0.0130583	0.018475	0.01465	-0.003825	0.542958	5.5885e-21	NA	0.777796	TRUE	NA	NA	NA	0	TRUE
16605	isoComp_00000730	geneComp_00000111	ENST00000318560.6	ABL1	Control_DMSO	RSV_DMSO	ABL1	protein_coding	protein_coding	43.1093	34.878	60.3171	0.178782	1.59108	0.790075	NA	31.0865	22.4516	48.8433	0.674174	0.941644	1.121	NA	0.6996	0.643525	0.81105	0.167525	7.05183e-06	4.89056e-09	FALSE	1	TRUE	yes	yes	no	0	FALSE
16606	isoComp_00000731	geneComp_00000111	ENST00000372348.7	ABL1	Control_DMSO	RSV_DMSO	ABL1	protein_coding	protein_coding	43.1093	34.878	60.3171	0.178782	1.59108	0.790075	NA	8.70376	9.0571	8.90438	0.547456	1.64905	-0.0245067	NA	0.214817	0.25985	0.146075	-0.113775	0.02325	4.89056e-09	FALSE	1	TRUE	yes	yes	no	0	FALSE
16607	isoComp_00000732	geneComp_00000111	ENST00000393293.4	ABL1	Control_DMSO	RSV_DMSO	ABL1	protein_coding	protein_coding	43.1093	34.878	60.3171	0.178782	1.59108	0.790075	NA	3.31902	3.36932	2.56941	0.19563	0.189423	-0.389693	NA	0.0856083	0.096675	0.042875	-0.0538	4.89056e-09	4.89056e-09	FALSE	0.151083	FALSE	no	yes	no	0	FALSE
59538	isoComp_00000733	geneComp_00000112	ENST00000344730.7	ABL2	Control_DMSO	RSV_DMSO	ABL2	protein_coding	protein_coding	33.379	8.09211	51.5816	0.272795	7.18857	2.67077	NA	2.28386	0.400679	3.79517	0.139249	1.25773	3.21188	NA	0.059575	0.048225	0.0648	0.016575	0.937016	0.0499278	FALSE	1	TRUE	yes	yes	no	0	NA
59539	isoComp_00000734	geneComp_00000112	ENST00000502732.6	ABL2	Control_DMSO	RSV_DMSO	ABL2	protein_coding	protein_coding	33.379	8.09211	51.5816	0.272795	7.18857	2.67077	NA	19.4639	5.59927	30.2129	0.150822	2.58984	2.42976	NA	0.619158	0.693875	0.6055	-0.088375	0.271346	0.0499278	FALSE	1	TRUE	yes	yes	no	1	NA
59541	isoComp_00000736	geneComp_00000112	ENST00000504405.5	ABL2	Control_DMSO	RSV_DMSO	ABL2	protein_coding	protein_coding	33.379	8.09211	51.5816	0.272795	7.18857	2.67077	NA	0.895192	0.281117	1.3747	0.0970902	0.445297	2.24991	NA	0.0290833	0.035475	0.02635	-0.009125	0.893802	0.0499278	FALSE	1	TRUE	yes	yes	no	0	NA
59543	isoComp_00000738	geneComp_00000112	ENST00000508127.1	ABL2	Control_DMSO	RSV_DMSO	ABL2	protein_coding	retained_intron	33.379	8.09211	51.5816	0.272795	7.18857	2.67077	NA	9.09004	1.28096	13.7703	0.241484	2.73028	3.4161	NA	0.239225	0.157675	0.2582	0.100525	0.0499278	0.0499278	NA	0.429211	FALSE	NA	NA	NA	0	NA
59544	isoComp_00000739	geneComp_00000112	ENST00000509520.5	ABL2	Control_DMSO	RSV_DMSO	ABL2	protein_coding	retained_intron	33.379	8.09211	51.5816	0.272795	7.18857	2.67077	NA	0.992509	0.164243	1.57565	0.096988	0.49206	3.1859	NA	0.0258667	0.0197	0.027275	0.007575	0.765552	0.0499278	NA	0.999992	TRUE	NA	NA	NA	0	NA
59548	isoComp_00000743	geneComp_00000112	ENST00000668691.1	ABL2	Control_DMSO	RSV_DMSO	ABL2	protein_coding	processed_transcript	33.379	8.09211	51.5816	0.272795	7.18857	2.67077	NA	0.43072	0.116877	0.640146	0.0526444	0.155835	2.35734	NA	0.0130083	0.0141	0.01165	-0.00245	0.885824	0.0499278	NA	1	TRUE	NA	NA	NA	0	NA
47130	isoComp_00000877	geneComp_00000157	ENST00000254695.13	AC002316.1	Control_DMSO	RSV_DMSO	AC002316.1	protein_coding	protein_coding	6.22842	2.81506	12.2265	0.0404523	0.249514	2.11484	NA	1.40182	0.642099	2.81093	0.240892	0.631519	2.11301	NA	0.2221	0.226475	0.227125	0.00065	0.95987	0.020861	FALSE	1	TRUE	yes	yes	no	0	TRUE
47131	isoComp_00000878	geneComp_00000157	ENST00000366401.8	AC002316.1	Control_DMSO	RSV_DMSO	AC002316.1	protein_coding	protein_coding	6.22842	2.81506	12.2265	0.0404523	0.249514	2.11484	NA	3.3329	1.86359	5.68437	0.169321	0.43823	1.60373	NA	0.598658	0.6637	0.463925	-0.199775	0.020861	0.020861	FALSE	1	TRUE	yes	yes	no	0	TRUE
47132	isoComp_00000879	geneComp_00000157	ENST00000571555.1	AC002316.1	Control_DMSO	RSV_DMSO	AC002316.1	protein_coding	retained_intron	6.22842	2.81506	12.2265	0.0404523	0.249514	2.11484	NA	1.36431	0.177549	3.47487	0.11037	0.771309	4.21577	NA	0.156733	0.0628	0.2884	0.2256	0.0720634	0.020861	NA	0.64185	FALSE	NA	NA	NA	0	TRUE
47133	isoComp_00000880	geneComp_00000157	ENST00000574515.1	AC002316.1	Control_DMSO	RSV_DMSO	AC002316.1	protein_coding	processed_transcript	6.22842	2.81506	12.2265	0.0404523	0.249514	2.11484	NA	0.0726941	0.0684746	0.149608	0.0461344	0.104488	1.02423	NA	0.0122583	0.024775	0.012	-0.012775	0.811539	0.020861	NA	0.614887	FALSE	NA	NA	NA	0	TRUE
120898	isoComp_00000898	geneComp_00000167	ENST00000440971.2	AC002467.1	Control_DMSO	RSV_DMSO	AC002467.1	lncRNA	lncRNA	4.26649	5.23537	3.60827	0.170724	0.205472	-0.535743	NA	0.452585	0.12212	0.556736	0.0792845	0.201601	2.10083	NA	0.118433	0.022925	0.152475	0.12955	0.0540753	0.0540753	NA	0.0101986	FALSE	NA	NA	NA	0	NA
120899	isoComp_00000899	geneComp_00000167	ENST00000457510.2	AC002467.1	Control_DMSO	RSV_DMSO	AC002467.1	lncRNA	lncRNA	4.26649	5.23537	3.60827	0.170724	0.205472	-0.535743	NA	0.320701	0	0.484402	0	0.484402	5.62761	NA	0.0776917	0	0.1232	0.1232	0.734407	0.0540753	NA	0.00499387	FALSE	NA	NA	NA	0	NA
120900	isoComp_00000900	geneComp_00000167	ENST00000609979.1	AC002467.1	Control_DMSO	RSV_DMSO	AC002467.1	lncRNA	lncRNA	4.26649	5.23537	3.60827	0.170724	0.205472	-0.535743	NA	0.190207	0.296331	0	0.296331	0	-4.93702	NA	0.0388417	0.053425	0	-0.053425	0.911765	0.0540753	NA	0.010253	FALSE	NA	NA	NA	0	NA
120901	isoComp_00000901	geneComp_00000167	ENST00000653575.1	AC002467.1	Control_DMSO	RSV_DMSO	AC002467.1	lncRNA	lncRNA	4.26649	5.23537	3.60827	0.170724	0.205472	-0.535743	NA	2.25666	2.83413	1.61286	0.376478	0.319953	-0.809446	NA	0.537442	0.54405	0.4655	-0.07855	0.78304	0.0540753	NA	0.00535738	FALSE	NA	NA	NA	1	NA
120902	isoComp_00000902	geneComp_00000167	ENST00000658766.1	AC002467.1	Control_DMSO	RSV_DMSO	AC002467.1	lncRNA	lncRNA	4.26649	5.23537	3.60827	0.170724	0.205472	-0.535743	NA	0.0739559	0.107788	0.0541083	0.00840496	0.0184866	-0.87761	NA	0.0163833	0.020525	0.0145	-0.006025	0.721121	0.0540753	NA	0.00907586	FALSE	NA	NA	NA	0	NA
120903	isoComp_00000903	geneComp_00000167	ENST00000663315.1	AC002467.1	Control_DMSO	RSV_DMSO	AC002467.1	lncRNA	lncRNA	4.26649	5.23537	3.60827	0.170724	0.205472	-0.535743	NA	0.972381	1.875	0.900161	0.291531	0.287617	-1.05037	NA	0.2112	0.359075	0.2443	-0.114775	0.483286	0.0540753	NA	0.0053723	FALSE	NA	NA	NA	0	NA
94563	isoComp_00000976	geneComp_00000227	ENST00000313093.6	AC004151.1	Control_DMSO	RSV_DMSO	AC004151.1	protein_coding	protein_coding	3.3535	1.39871	6.47249	0.0716572	0.554684	2.20218	NA	0.315728	0	0.755143	0	0.12513	6.25766	NA	0.068325	0	0.11415	0.11415	1.76793e-08	1.76793e-08	FALSE	1	TRUE	yes	yes	no	0	TRUE
94564	isoComp_00000977	geneComp_00000227	ENST00000539243.6	AC004151.1	Control_DMSO	RSV_DMSO	AC004151.1	protein_coding	protein_coding	3.3535	1.39871	6.47249	0.0716572	0.554684	2.20218	NA	1.13372	0.22597	2.24632	0.0777717	0.0881128	3.25729	NA	0.32605	0.16785	0.3549	0.18705	0.164519	1.76793e-08	FALSE	1	TRUE	yes	yes	no	0	TRUE
94565	isoComp_00000978	geneComp_00000227	ENST00000586866.5	AC004151.1	Control_DMSO	RSV_DMSO	AC004151.1	protein_coding	protein_coding	3.3535	1.39871	6.47249	0.0716572	0.554684	2.20218	NA	0.0245634	0.0736903	0	0.0736903	0	-3.06506	NA	0.0168167	0.05045	0	-0.05045	0.542958	1.76793e-08	FALSE	1	TRUE	yes	yes	no	0	TRUE
94567	isoComp_00000980	geneComp_00000227	ENST00000590512.1	AC004151.1	Control_DMSO	RSV_DMSO	AC004151.1	protein_coding	processed_transcript	3.3535	1.39871	6.47249	0.0716572	0.554684	2.20218	NA	0.0190105	0.0570314	0	0.0330138	0	-2.74484	NA	0.0147583	0.044275	0	-0.044275	0.104977	1.76793e-08	NA	0.954201	TRUE	NA	NA	NA	0	TRUE
94568	isoComp_00000981	geneComp_00000227	ENST00000590577.2	AC004151.1	Control_DMSO	RSV_DMSO	AC004151.1	protein_coding	protein_coding	3.3535	1.39871	6.47249	0.0716572	0.554684	2.20218	NA	0.358829	0.138396	0.738886	0.0568302	0.201727	2.33529	NA	0.105833	0.0972	0.112425	0.015225	0.851161	1.76793e-08	FALSE	1	TRUE	yes	yes	no	0	TRUE
94569	isoComp_00000982	geneComp_00000227	ENST00000591169.2	AC004151.1	Control_DMSO	RSV_DMSO	AC004151.1	protein_coding	nonsense_mediated_decay	3.3535	1.39871	6.47249	0.0716572	0.554684	2.20218	NA	1.20197	0.90362	1.8529	0.119301	0.655748	1.02788	NA	0.428167	0.640225	0.30525	-0.334975	0.334939	1.76793e-08	TRUE	0.298014	FALSE	yes	yes	no	0	TRUE
94570	isoComp_00000983	geneComp_00000227	ENST00000592297.2	AC004151.1	Control_DMSO	RSV_DMSO	AC004151.1	protein_coding	retained_intron	3.3535	1.39871	6.47249	0.0716572	0.554684	2.20218	NA	0.293082	0	0.879247	0	0.879247	6.47451	NA	0.0377583	0	0.113275	0.113275	1	1.76793e-08	NA	0.999728	TRUE	NA	NA	NA	1	TRUE
109135	isoComp_00001145	geneComp_00000345	ENST00000418663.5	AC004980.1	Control_DMSO	RSV_DMSO	AC004980.1	transcribed_unprocessed_pseudogene	processed_transcript	8.39432	7.90417	11.0836	0.333724	0.391477	0.487215	NA	1.79346	1.3937	3.0669	0.0307295	0.179277	1.13224	NA	0.201117	0.17755	0.276525	0.098975	0.000142436	0.000142436	NA	0.0678164	FALSE	NA	NA	NA	0	NA
109136	isoComp_00001146	geneComp_00000345	ENST00000423084.1	AC004980.1	Control_DMSO	RSV_DMSO	AC004980.1	transcribed_unprocessed_pseudogene	processed_transcript	8.39432	7.90417	11.0836	0.333724	0.391477	0.487215	NA	6.31228	6.41328	7.57891	0.349628	0.374733	0.240583	NA	0.764542	0.810475	0.6837	-0.126775	0.00097555	0.000142436	NA	0.0594591	FALSE	NA	NA	NA	0	NA
109137	isoComp_00001147	geneComp_00000345	ENST00000429707.1	AC004980.1	Control_DMSO	RSV_DMSO	AC004980.1	transcribed_unprocessed_pseudogene	transcribed_unprocessed_pseudogene	8.39432	7.90417	11.0836	0.333724	0.391477	0.487215	NA	0.145923	0	0.437768	0	0.268841	5.48468	NA	0.01325	0	0.03975	0.03975	0.41669	0.000142436	NA	0.0221068	FALSE	NA	NA	NA	0	NA
109138	isoComp_00001148	geneComp_00000345	ENST00000450661.1	AC004980.1	Control_DMSO	RSV_DMSO	AC004980.1	transcribed_unprocessed_pseudogene	processed_transcript	8.39432	7.90417	11.0836	0.333724	0.391477	0.487215	NA	0.142663	0.0971925	0	0.0971925	0	-3.42213	NA	0.0210833	0.01195	0	-0.01195	0.769827	0.000142436	NA	0.189283	FALSE	NA	NA	NA	0	NA
114266	isoComp_00001478	geneComp_00000557	ENST00000428557.1	AC006001.2	Control_DMSO	RSV_DMSO	AC006001.2	lncRNA	lncRNA	1.38805	1.39023	1.03995	0.0888124	0.0865104	-0.415341	NA	0.118488	0	0	0	0	0	NA	0.0606667	0	0	0	NA	0.0188859	NA	0.119778	FALSE	NA	NA	NA	0	NA
114267	isoComp_00001479	geneComp_00000557	ENST00000448096.1	AC006001.2	Control_DMSO	RSV_DMSO	AC006001.2	lncRNA	lncRNA	1.38805	1.39023	1.03995	0.0888124	0.0865104	-0.415341	NA	0.0613102	0.0442838	0.0949397	0.0442838	0.0949397	0.950968	NA	0.0471917	0.0276	0.09175	0.06415	0.927264	0.0188859	NA	0.019454	FALSE	NA	NA	NA	0	NA
114268	isoComp_00001480	geneComp_00000557	ENST00000656515.1	AC006001.2	Control_DMSO	RSV_DMSO	AC006001.2	lncRNA	lncRNA	1.38805	1.39023	1.03995	0.0888124	0.0865104	-0.415341	NA	0.629842	0.607459	0.529282	0.0725031	0.0786651	-0.195302	NA	0.462558	0.438675	0.5143	0.075625	0.750722	0.0188859	NA	0.203544	FALSE	NA	NA	NA	0	NA
114269	isoComp_00001481	geneComp_00000557	ENST00000657342.1	AC006001.2	Control_DMSO	RSV_DMSO	AC006001.2	lncRNA	lncRNA	1.38805	1.39023	1.03995	0.0888124	0.0865104	-0.415341	NA	0.0424413	0.0811982	0	0.0194906	0	-3.189	NA	0.0286	0.05665	0	-0.05665	0.0188859	0.0188859	NA	0.333561	FALSE	NA	NA	NA	0	NA
114270	isoComp_00001482	geneComp_00000557	ENST00000662347.1	AC006001.2	Control_DMSO	RSV_DMSO	AC006001.2	lncRNA	lncRNA	1.38805	1.39023	1.03995	0.0888124	0.0865104	-0.415341	NA	0.535973	0.657286	0.415727	0.0549614	0.0742829	-0.648377	NA	0.400975	0.47705	0.39395	-0.0831	0.593796	0.0188859	NA	0.325842	FALSE	NA	NA	NA	0	NA
130223	isoComp_00001599	geneComp_00000636	ENST00000585917.6	AC006504.5	Control_DMSO	RSV_DMSO	AC006504.5	lncRNA	lncRNA	9.25487	12.9814	7.03729	0.382631	0.503609	-0.882419	NA	1.37577	1.33714	1.70656	0.0661745	0.10362	0.349624	NA	0.160633	0.103425	0.245225	0.1418	6.36091e-09	6.36091e-09	NA	0.500283	FALSE	NA	NA	NA	1	TRUE
130224	isoComp_00001600	geneComp_00000636	ENST00000586220.2	AC006504.5	Control_DMSO	RSV_DMSO	AC006504.5	lncRNA	lncRNA	9.25487	12.9814	7.03729	0.382631	0.503609	-0.882419	NA	0.797301	0.983705	0.539509	0.399711	0.196553	-0.854674	NA	0.0867167	0.0756	0.077175	0.001575	0.982157	6.36091e-09	NA	0.010363	FALSE	NA	NA	NA	0	TRUE
130225	isoComp_00001601	geneComp_00000636	ENST00000586784.1	AC006504.5	Control_DMSO	RSV_DMSO	AC006504.5	lncRNA	lncRNA	9.25487	12.9814	7.03729	0.382631	0.503609	-0.882419	NA	1.04104	1.47698	0.907092	0.27478	0.32588	-0.697246	NA	0.110067	0.114	0.12505	0.01105	0.95136	6.36091e-09	NA	0.010469	FALSE	NA	NA	NA	0	TRUE
130228	isoComp_00001604	geneComp_00000636	ENST00000588784.1	AC006504.5	Control_DMSO	RSV_DMSO	AC006504.5	lncRNA	lncRNA	9.25487	12.9814	7.03729	0.382631	0.503609	-0.882419	NA	0.12967	0.147007	0.0567104	0.021753	0.0299771	-1.23485	NA	0.0141333	0.0113	0.007375	-0.003925	0.746072	6.36091e-09	NA	0.179163	FALSE	NA	NA	NA	1	TRUE
130229	isoComp_00001605	geneComp_00000636	ENST00000592404.6	AC006504.5	Control_DMSO	RSV_DMSO	AC006504.5	lncRNA	lncRNA	9.25487	12.9814	7.03729	0.382631	0.503609	-0.882419	NA	1.42583	2.56478	0.482231	0.134333	0.31707	-2.38704	NA	0.145017	0.197525	0.06945	-0.128075	0.195182	6.36091e-09	NA	0.016612	FALSE	NA	NA	NA	0	TRUE
130231	isoComp_00001607	geneComp_00000636	ENST00000653426.1	AC006504.5	Control_DMSO	RSV_DMSO	AC006504.5	lncRNA	lncRNA	9.25487	12.9814	7.03729	0.382631	0.503609	-0.882419	NA	0.281367	0	0.634794	0	0.377723	6.01077	NA	0.0399	0	0.0917	0.0917	0.281606	6.36091e-09	NA	0.502929	FALSE	NA	NA	NA	0	TRUE
130232	isoComp_00001608	geneComp_00000636	ENST00000655543.1	AC006504.5	Control_DMSO	RSV_DMSO	AC006504.5	lncRNA	lncRNA	9.25487	12.9814	7.03729	0.382631	0.503609	-0.882419	NA	0.25705	0.378372	0.197432	0.0503792	0.0572514	-0.904799	NA	0.0276	0.0294	0.028	-0.0014	0.958976	6.36091e-09	NA	0.0889809	FALSE	NA	NA	NA	0	TRUE
130234	isoComp_00001610	geneComp_00000636	ENST00000659857.1	AC006504.5	Control_DMSO	RSV_DMSO	AC006504.5	lncRNA	lncRNA	9.25487	12.9814	7.03729	0.382631	0.503609	-0.882419	NA	1.19359	2.40462	0.30502	0.10162	0.30502	-2.93828	NA	0.121467	0.18575	0.0499	-0.13585	0.0155818	6.36091e-09	NA	0.501174	FALSE	NA	NA	NA	1	TRUE
130237	isoComp_00001613	geneComp_00000636	ENST00000663452.1	AC006504.5	Control_DMSO	RSV_DMSO	AC006504.5	lncRNA	lncRNA	9.25487	12.9814	7.03729	0.382631	0.503609	-0.882419	NA	0.981747	1.72991	0.519238	0.18324	0.191996	-1.71702	NA	0.0986333	0.132375	0.0698	-0.062575	0.152689	6.36091e-09	NA	0.101626	FALSE	NA	NA	NA	0	TRUE
130239	isoComp_00001615	geneComp_00000636	ENST00000666789.1	AC006504.5	Control_DMSO	RSV_DMSO	AC006504.5	lncRNA	lncRNA	9.25487	12.9814	7.03729	0.382631	0.503609	-0.882419	NA	0.862078	0.997216	0.638539	0.100558	0.118315	-0.635107	NA	0.0948583	0.076325	0.088625	0.0123	0.705834	6.36091e-09	NA	0.0376208	FALSE	NA	NA	NA	1	TRUE
130241	isoComp_00001617	geneComp_00000636	ENST00000668414.1	AC006504.5	Control_DMSO	RSV_DMSO	AC006504.5	lncRNA	lncRNA	9.25487	12.9814	7.03729	0.382631	0.503609	-0.882419	NA	0.320741	0	0.638191	0	0.36903	6.01835	NA	0.0403167	0	0.08825	0.08825	0.228648	6.36091e-09	NA	0.0166488	FALSE	NA	NA	NA	0	TRUE
130243	isoComp_00001619	geneComp_00000636	ENST00000669826.1	AC006504.5	Control_DMSO	RSV_DMSO	AC006504.5	lncRNA	lncRNA	9.25487	12.9814	7.03729	0.382631	0.503609	-0.882419	NA	0.167356	0.305887	0.13932	0.0673001	0.057985	-1.081	NA	0.0173833	0.02335	0.0207	-0.00265	0.845375	6.36091e-09	NA	0.183206	FALSE	NA	NA	NA	0	TRUE
124023	isoComp_00001995	geneComp_00000900	ENST00000508877.1	AC008443.5	Control_DMSO	RSV_DMSO	AC008443.5	lncRNA	lncRNA	4.62601	8.53783	1.51537	0.937176	0.435154	-2.4864	NA	3.24401	5.99799	1.40647	0.868079	0.485346	-2.08459	NA	0.733258	0.705875	0.895525	0.18965	0.121084	0.121084	NA	0.0402594	FALSE	NA	NA	NA	0	NA
124024	isoComp_00001996	geneComp_00000900	ENST00000514487.1	AC008443.5	Control_DMSO	RSV_DMSO	AC008443.5	lncRNA	lncRNA	4.62601	8.53783	1.51537	0.937176	0.435154	-2.4864	NA	1.32598	2.53984	0.108908	0.791711	0.108908	-4.42249	NA	0.239767	0.294125	0.104475	-0.18965	0.127607	0.121084	NA	0.00213384	FALSE	NA	NA	NA	0	NA
124025	isoComp_00001997	geneComp_00000900	ENST00000664992.1	AC008443.5	Control_DMSO	RSV_DMSO	AC008443.5	lncRNA	lncRNA	4.62601	8.53783	1.51537	0.937176	0.435154	-2.4864	NA	0.0560081	0	0	0	0	0	NA	0.026975	0	0	0	NA	0.121084	NA	0.00212836	FALSE	NA	NA	NA	0	NA
134239	isoComp_00002067	geneComp_00000953	ENST00000593309.1	AC008687.7	Control_DMSO	RSV_DMSO	AC008687.7	transcribed_unprocessed_pseudogene	processed_transcript	2.38572	1.16135	4.86639	0.0434197	0.399721	2.05765	NA	2.23498	0.91961	4.6559	0.0744913	0.419362	2.32746	NA	0.918817	0.800525	0.955925	0.1554	0.143512	0.143512	NA	0.672486	FALSE	NA	NA	NA	0	NA
134240	isoComp_00002068	geneComp_00000953	ENST00000637404.1	AC008687.7	Control_DMSO	RSV_DMSO	AC008687.7	transcribed_unprocessed_pseudogene	transcribed_unprocessed_pseudogene	2.38572	1.16135	4.86639	0.0434197	0.399721	2.05765	NA	0.150743	0.241735	0.210492	0.111603	0.0979478	-0.191179	NA	0.0811833	0.199475	0.044075	-0.1554	0.191512	0.143512	NA	0.504318	FALSE	NA	NA	NA	0	NA
122671	isoComp_00002266	geneComp_00001078	ENST00000501338.5	AC009126.1	Control_DMSO	RSV_DMSO	AC009126.1	lncRNA	lncRNA	1.41362	1.07717	1.57249	0.109297	0.102473	0.54162	NA	0.397092	0.395369	0.267763	0.0421193	0.010027	-0.545381	NA	0.295	0.3684	0.171125	-0.197275	0.00277926	0.00277926	NA	0.229136	FALSE	NA	NA	NA	0	FALSE
122672	isoComp_00002267	geneComp_00001078	ENST00000504056.5	AC009126.1	Control_DMSO	RSV_DMSO	AC009126.1	lncRNA	lncRNA	1.41362	1.07717	1.57249	0.109297	0.102473	0.54162	NA	0.0133961	0	0	0	0	0	NA	0.0107917	0	0	0	NA	0.00277926	NA	0.0351773	FALSE	NA	NA	NA	0	FALSE
122673	isoComp_00002268	geneComp_00001078	ENST00000504967.2	AC009126.1	Control_DMSO	RSV_DMSO	AC009126.1	lncRNA	lncRNA	1.41362	1.07717	1.57249	0.109297	0.102473	0.54162	NA	0.0779299	0.0791232	0	0.0791232	0	-3.1558	NA	0.0474167	0.062125	0	-0.062125	0.748547	0.00277926	NA	0.0163852	FALSE	NA	NA	NA	0	FALSE
122674	isoComp_00002269	geneComp_00001078	ENST00000655392.1	AC009126.1	Control_DMSO	RSV_DMSO	AC009126.1	lncRNA	lncRNA	1.41362	1.07717	1.57249	0.109297	0.102473	0.54162	NA	0.0493678	0.132022	0.0160811	0.132022	0.0160811	-2.44504	NA	0.0382417	0.10365	0.011075	-0.092575	0.934798	0.00277926	NA	0.134241	FALSE	NA	NA	NA	0	FALSE
122675	isoComp_00002270	geneComp_00001078	ENST00000660209.1	AC009126.1	Control_DMSO	RSV_DMSO	AC009126.1	lncRNA	lncRNA	1.41362	1.07717	1.57249	0.109297	0.102473	0.54162	NA	0.0132383	0.0397149	0	0.0397149	0	-2.31368	NA	0.015575	0.046725	0	-0.046725	0.774668	0.00277926	NA	0.302951	FALSE	NA	NA	NA	0	FALSE
122676	isoComp_00002271	geneComp_00001078	ENST00000660988.1	AC009126.1	Control_DMSO	RSV_DMSO	AC009126.1	lncRNA	lncRNA	1.41362	1.07717	1.57249	0.109297	0.102473	0.54162	NA	0.0603045	0.0767801	0	0.0767801	0	-3.11736	NA	0.053725	0.09035	0	-0.09035	0.791648	0.00277926	NA	0.303786	FALSE	NA	NA	NA	0	FALSE
122677	isoComp_00002272	geneComp_00001078	ENST00000663822.1	AC009126.1	Control_DMSO	RSV_DMSO	AC009126.1	lncRNA	lncRNA	1.41362	1.07717	1.57249	0.109297	0.102473	0.54162	NA	0.135754	0.0236346	0.173393	0.0236346	0.067086	2.44693	NA	0.0925917	0.018825	0.112425	0.0936	0.274019	0.00277926	NA	0.314966	FALSE	NA	NA	NA	0	FALSE
122678	isoComp_00002273	geneComp_00001078	ENST00000665421.1	AC009126.1	Control_DMSO	RSV_DMSO	AC009126.1	lncRNA	lncRNA	1.41362	1.07717	1.57249	0.109297	0.102473	0.54162	NA	0.628869	0.287539	1.09225	0.167244	0.143674	1.8893	NA	0.416883	0.26565	0.689675	0.424025	0.191324	0.00277926	NA	0.239753	FALSE	NA	NA	NA	0	FALSE
122680	isoComp_00002275	geneComp_00001078	ENST00000669694.1	AC009126.1	Control_DMSO	RSV_DMSO	AC009126.1	lncRNA	lncRNA	1.41362	1.07717	1.57249	0.109297	0.102473	0.54162	NA	0.0280386	0.029711	0.0230029	0.0139361	0.014548	-0.266944	NA	0.021775	0.029975	0.015675	-0.0143	0.805949	0.00277926	NA	0.228623	FALSE	NA	NA	NA	0	FALSE
111837	isoComp_00002352	geneComp_00001127	ENST00000401694.4	AC009403.1	Control_DMSO	RSV_DMSO	AC009403.1	lncRNA	lncRNA	4.61182	5.43623	3.27492	0.863095	0.937361	-0.7294	NA	0.801046	0.373041	0.471486	0.373041	0.180794	0.329995	NA	0.189783	0.07795	0.19485	0.1169	0.203207	0.203207	NA	0.113487	FALSE	NA	NA	NA	0	NA
111838	isoComp_00002353	geneComp_00001127	ENST00000460022.6	AC009403.1	Control_DMSO	RSV_DMSO	AC009403.1	lncRNA	lncRNA	4.61182	5.43623	3.27492	0.863095	0.937361	-0.7294	NA	1.66242	2.29723	1.07385	0.0626927	0.0984135	-1.09	NA	0.393742	0.452275	0.410325	-0.04195	0.850317	0.203207	NA	0.02794	FALSE	NA	NA	NA	0	NA
111839	isoComp_00002354	geneComp_00001127	ENST00000469539.1	AC009403.1	Control_DMSO	RSV_DMSO	AC009403.1	lncRNA	lncRNA	4.61182	5.43623	3.27492	0.863095	0.937361	-0.7294	NA	0.567851	1.14681	0.327364	0.410303	0.210665	-1.77778	NA	0.123617	0.21225	0.114475	-0.097775	0.687975	0.203207	NA	0.0887796	FALSE	NA	NA	NA	0	NA
111840	isoComp_00002355	geneComp_00001127	ENST00000472015.2	AC009403.1	Control_DMSO	RSV_DMSO	AC009403.1	lncRNA	lncRNA	4.61182	5.43623	3.27492	0.863095	0.937361	-0.7294	NA	1.51595	1.5011	1.3266	0.68887	0.922277	-0.177033	NA	0.280958	0.234825	0.267375	0.03255	0.859377	0.203207	NA	0.10371	FALSE	NA	NA	NA	0	NA
111841	isoComp_00002356	geneComp_00001127	ENST00000474963.1	AC009403.1	Control_DMSO	RSV_DMSO	AC009403.1	lncRNA	lncRNA	4.61182	5.43623	3.27492	0.863095	0.937361	-0.7294	NA	0.0645551	0.118045	0.0756206	0.0537947	0.0756206	-0.580616	NA	0.0118833	0.0227	0.01295	-0.00975	0.738527	0.203207	NA	0.0889172	FALSE	NA	NA	NA	0	NA
127447	isoComp_00003052	geneComp_00001631	ENST00000558277.1	AC013652.1	Control_DMSO	RSV_DMSO	AC013652.1	lncRNA	lncRNA	4.93353	7.73369	5.61066	0.452295	0.369418	-0.462283	NA	3.45678	6.02119	3.34871	0.344276	0.261027	-0.844536	NA	0.692483	0.77875	0.59555	-0.1832	2.46349e-12	2.46349e-12	NA	0.173656	FALSE	NA	NA	NA	0	FALSE
127448	isoComp_00003053	geneComp_00001631	ENST00000559318.1	AC013652.1	Control_DMSO	RSV_DMSO	AC013652.1	lncRNA	lncRNA	4.93353	7.73369	5.61066	0.452295	0.369418	-0.462283	NA	0.591135	0.873037	0.589536	0.1216	0.0860726	-0.558628	NA	0.137642	0.111275	0.10755	-0.003725	0.867997	2.46349e-12	NA	0.0367474	FALSE	NA	NA	NA	1	FALSE
127449	isoComp_00003054	geneComp_00001631	ENST00000560197.5	AC013652.1	Control_DMSO	RSV_DMSO	AC013652.1	lncRNA	lncRNA	4.93353	7.73369	5.61066	0.452295	0.369418	-0.462283	NA	0.191252	0.194379	0.314278	0.0420491	0.0453013	0.665983	NA	0.0431583	0.02445	0.057425	0.032975	0.071557	2.46349e-12	NA	0.249035	FALSE	NA	NA	NA	0	FALSE
127450	isoComp_00003055	geneComp_00001631	ENST00000560484.1	AC013652.1	Control_DMSO	RSV_DMSO	AC013652.1	lncRNA	lncRNA	4.93353	7.73369	5.61066	0.452295	0.369418	-0.462283	NA	0.280279	0.326368	0.514469	0.116468	0.199161	0.640817	NA	0.043625	0.045025	0.08585	0.040825	0.782582	2.46349e-12	NA	0.0315668	FALSE	NA	NA	NA	0	FALSE
127452	isoComp_00003057	geneComp_00001631	ENST00000561058.5	AC013652.1	Control_DMSO	RSV_DMSO	AC013652.1	lncRNA	lncRNA	4.93353	7.73369	5.61066	0.452295	0.369418	-0.462283	NA	0.12684	0.128834	0.197521	0.0763982	0.0832686	0.579901	NA	0.0297583	0.015725	0.038075	0.02235	0.693942	2.46349e-12	NA	0.0115024	FALSE	NA	NA	NA	0	FALSE
127454	isoComp_00003059	geneComp_00001631	ENST00000664681.1	AC013652.1	Control_DMSO	RSV_DMSO	AC013652.1	lncRNA	lncRNA	4.93353	7.73369	5.61066	0.452295	0.369418	-0.462283	NA	0.220133	0.0408759	0.598109	0.0408759	0.0769607	3.57928	NA	0.0421917	0.004675	0.10635	0.101675	7.18057e-05	2.46349e-12	NA	0.0486436	FALSE	NA	NA	NA	0	FALSE
129193	isoComp_00003100	geneComp_00001659	ENST00000577267.1	AC015813.1	Control_DMSO	RSV_DMSO	AC015813.1	lncRNA	lncRNA	3.1049	5.27166	1.53336	0.247376	0.0960984	-1.77492	NA	0.877413	1.23261	0.639586	0.0140311	0.0690697	-0.935779	NA	0.32315	0.23515	0.42555	0.1904	0.00565853	0.00565853	NA	0.00412402	FALSE	NA	NA	NA	0	FALSE
129194	isoComp_00003101	geneComp_00001659	ENST00000582096.1	AC015813.1	Control_DMSO	RSV_DMSO	AC015813.1	lncRNA	lncRNA	3.1049	5.27166	1.53336	0.247376	0.0960984	-1.77492	NA	0.814248	1.4328	0.336778	0.0977984	0.187174	-2.05679	NA	0.246708	0.271225	0.203025	-0.0682	0.606756	0.00565853	NA	0.0739015	FALSE	NA	NA	NA	1	FALSE
129195	isoComp_00003102	geneComp_00001659	ENST00000585065.1	AC015813.1	Control_DMSO	RSV_DMSO	AC015813.1	lncRNA	lncRNA	3.1049	5.27166	1.53336	0.247376	0.0960984	-1.77492	NA	1.41324	2.60625	0.556991	0.163747	0.0429872	-2.2061	NA	0.430125	0.493575	0.371425	-0.12215	0.0876897	0.00565853	NA	0.0659265	FALSE	NA	NA	NA	0	FALSE
129425	isoComp_00003280	geneComp_00001784	ENST00000581996.2	AC018413.1	Control_DMSO	RSV_DMSO	AC018413.1	lncRNA	lncRNA	1.15393	1.07799	1.1671	0.141989	0.245401	0.113565	NA	0.752563	0.762693	0.740681	0.104173	0.0444198	-0.0416957	NA	0.702608	0.709425	0.712125	0.0027	0.938489	0.00445072	NA	0.0670216	FALSE	NA	NA	NA	0	FALSE
129426	isoComp_00003281	geneComp_00001784	ENST00000613453.1	AC018413.1	Control_DMSO	RSV_DMSO	AC018413.1	lncRNA	lncRNA	1.15393	1.07799	1.1671	0.141989	0.245401	0.113565	NA	0.124797	0.209815	0	0.0713202	0	-4.45822	NA	0.0868917	0.17665	0	-0.17665	0.00445072	0.00445072	NA	0.0316373	FALSE	NA	NA	NA	0	FALSE
129427	isoComp_00003282	geneComp_00001784	ENST00000657360.1	AC018413.1	Control_DMSO	RSV_DMSO	AC018413.1	lncRNA	lncRNA	1.15393	1.07799	1.1671	0.141989	0.245401	0.113565	NA	0.276567	0.105486	0.426418	0.040747	0.269446	1.91799	NA	0.210492	0.113925	0.287875	0.17395	0.396566	0.00445072	NA	0.0846933	FALSE	NA	NA	NA	0	FALSE
131693	isoComp_00003638	geneComp_00002024	ENST00000437082.5	AC022384.1	Control_DMSO	RSV_DMSO	AC022384.1	protein_coding	nonsense_mediated_decay	4.26476	3.36938	6.71025	0.125681	0.950284	0.991756	NA	3.91446	2.88723	6.39973	0.200505	0.870008	1.14559	NA	0.906392	0.8548	0.9571	0.1023	0.0130928	0.0130928	TRUE	1	TRUE	yes	yes	no	0	TRUE
131694	isoComp_00003639	geneComp_00002024	ENST00000450534.1	AC022384.1	Control_DMSO	RSV_DMSO	AC022384.1	protein_coding	nonsense_mediated_decay	4.26476	3.36938	6.71025	0.125681	0.950284	0.991756	NA	0.350302	0.48215	0.310522	0.114555	0.0926173	-0.618676	NA	0.0936083	0.1452	0.0429	-0.1023	0.0290917	0.0130928	TRUE	1	TRUE	no	no	no	0	TRUE
92639	isoComp_00003893	geneComp_00002190	ENST00000314957.3	AC025171.1	Control_DMSO	RSV_DMSO	AC025171.1	lncRNA	lncRNA	3.08551	2.67952	3.49489	0.239975	0.199847	0.38202	NA	0.356863	0.444764	0.0899479	0.0795655	0.0899479	-2.18587	NA	0.12225	0.166	0.024725	-0.141275	0.0197772	0.0197772	NA	0.0016908	FALSE	NA	NA	NA	0	NA
92640	isoComp_00003894	geneComp_00002190	ENST00000499871.2	AC025171.1	Control_DMSO	RSV_DMSO	AC025171.1	lncRNA	lncRNA	3.08551	2.67952	3.49489	0.239975	0.199847	0.38202	NA	0.499371	0.263192	0.640963	0.105595	0.0645591	1.25266	NA	0.164092	0.109075	0.1857	0.076625	0.313457	0.0197772	NA	0.0237009	FALSE	NA	NA	NA	0	NA
92641	isoComp_00003895	geneComp_00002190	ENST00000503152.2	AC025171.1	Control_DMSO	RSV_DMSO	AC025171.1	lncRNA	lncRNA	3.08551	2.67952	3.49489	0.239975	0.199847	0.38202	NA	1.7177	1.5039	2.23318	0.313982	0.250342	0.56728	NA	0.542058	0.542825	0.632575	0.08975	0.572114	0.0197772	NA	0.0315514	FALSE	NA	NA	NA	0	NA
92642	isoComp_00003896	geneComp_00002190	ENST00000654466.1	AC025171.1	Control_DMSO	RSV_DMSO	AC025171.1	lncRNA	lncRNA	3.08551	2.67952	3.49489	0.239975	0.199847	0.38202	NA	0.35873	0.285445	0.363799	0.0478863	0.105251	0.33937	NA	0.118783	0.11075	0.10595	-0.0048	0.93277	0.0197772	NA	0.00157854	FALSE	NA	NA	NA	0	NA
92643	isoComp_00003897	geneComp_00002190	ENST00000665537.1	AC025171.1	Control_DMSO	RSV_DMSO	AC025171.1	lncRNA	lncRNA	3.08551	2.67952	3.49489	0.239975	0.199847	0.38202	NA	0.152846	0.182223	0.166999	0.0327731	0.068423	-0.119043	NA	0.0528	0.071325	0.051025	-0.0203	0.728075	0.0197772	NA	0.0228653	FALSE	NA	NA	NA	1	NA
124763	isoComp_00004232	geneComp_00002430	ENST00000517908.1	AC040970.1	Control_DMSO	RSV_DMSO	AC040970.1	lncRNA	lncRNA	4.60426	4.63059	7.02222	0.469153	0.649029	0.59967	NA	0.193072	0.020992	0.527095	0.020992	0.138632	4.11521	NA	0.0323333	0.00605	0.0771	0.07105	0.00624369	5.49166e-38	NA	0.0091964	FALSE	NA	NA	NA	0	FALSE
124764	isoComp_00004233	geneComp_00002430	ENST00000520885.1	AC040970.1	Control_DMSO	RSV_DMSO	AC040970.1	lncRNA	lncRNA	4.60426	4.63059	7.02222	0.469153	0.649029	0.59967	NA	0.997055	1.15565	1.17054	0.750632	0.707503	0.0183129	NA	0.22315	0.2137	0.149775	-0.063925	0.9857	5.49166e-38	NA	0.0458939	FALSE	NA	NA	NA	0	FALSE
124765	isoComp_00004234	geneComp_00002430	ENST00000654205.1	AC040970.1	Control_DMSO	RSV_DMSO	AC040970.1	lncRNA	lncRNA	4.60426	4.63059	7.02222	0.469153	0.649029	0.59967	NA	1.76753	1.89996	2.61435	0.448354	0.425509	0.458417	NA	0.395392	0.43495	0.383025	-0.051925	0.888334	5.49166e-38	NA	0.045528	FALSE	NA	NA	NA	0	FALSE
124766	isoComp_00004235	geneComp_00002430	ENST00000664702.1	AC040970.1	Control_DMSO	RSV_DMSO	AC040970.1	lncRNA	lncRNA	4.60426	4.63059	7.02222	0.469153	0.649029	0.59967	NA	0.542498	1.34781	0	0.0943407	0	-7.08514	NA	0.143167	0.301975	0	-0.301975	6.93025e-30	5.49166e-38	NA	0.0129563	FALSE	NA	NA	NA	0	FALSE
124767	isoComp_00004236	geneComp_00002430	ENST00000667929.1	AC040970.1	Control_DMSO	RSV_DMSO	AC040970.1	lncRNA	lncRNA	4.60426	4.63059	7.02222	0.469153	0.649029	0.59967	NA	0.7111	0	1.88532	0	0.178806	7.5663	NA	0.129225	0	0.2712	0.2712	5.49166e-38	5.49166e-38	NA	0.0129886	FALSE	NA	NA	NA	0	FALSE
124768	isoComp_00004237	geneComp_00002430	ENST00000668517.1	AC040970.1	Control_DMSO	RSV_DMSO	AC040970.1	lncRNA	lncRNA	4.60426	4.63059	7.02222	0.469153	0.649029	0.59967	NA	0.393003	0.206178	0.824909	0.0509708	0.0775273	1.9494	NA	0.0767333	0.04335	0.1189	0.07555	0.000636776	5.49166e-38	NA	0.0443496	FALSE	NA	NA	NA	0	FALSE
115507	isoComp_00004252	geneComp_00002441	ENST00000558470.1	AC044860.1	Control_DMSO	RSV_DMSO	AC044860.1	transcribed_unprocessed_pseudogene	processed_transcript	5.78792	3.27864	1.53367	1.74193	1.30719	-1.09112	NA	0.178952	0.176531	0.0574142	0.0753938	0.0574142	-1.46829	NA	0.08295	0.121125	0.105775	-0.01535	0.940964	0.58858	NA	0.00654569	FALSE	NA	NA	NA	0	NA
115508	isoComp_00004253	geneComp_00002441	ENST00000559481.5	AC044860.1	Control_DMSO	RSV_DMSO	AC044860.1	transcribed_unprocessed_pseudogene	transcribed_unprocessed_pseudogene	5.78792	3.27864	1.53367	1.74193	1.30719	-1.09112	NA	0.0569001	0.143337	0	0.116433	0	-3.93864	NA	0.0273417	0.080025	0	-0.080025	0.774528	0.58858	NA	0.68832	FALSE	NA	NA	NA	0	NA
115509	isoComp_00004254	geneComp_00002441	ENST00000560405.5	AC044860.1	Control_DMSO	RSV_DMSO	AC044860.1	transcribed_unprocessed_pseudogene	processed_transcript	5.78792	3.27864	1.53367	1.74193	1.30719	-1.09112	NA	5.26929	2.76073	1.27544	1.66669	1.27544	-1.108	NA	0.537192	0.441675	0.2344	-0.207275	0.872502	0.58858	NA	0.688896	FALSE	NA	NA	NA	0	NA
115510	isoComp_00004255	geneComp_00002441	ENST00000560756.5	AC044860.1	Control_DMSO	RSV_DMSO	AC044860.1	transcribed_unprocessed_pseudogene	processed_transcript	5.78792	3.27864	1.53367	1.74193	1.30719	-1.09112	NA	0.28277	0.19804	0.200813	0.0452659	0.0730319	0.0191054	NA	0.3525	0.35715	0.659825	0.302675	0.58858	0.58858	NA	0.342058	FALSE	NA	NA	NA	0	NA
115353	isoComp_00004377	geneComp_00002523	ENST00000518942.2	AC064807.1	Control_DMSO	RSV_DMSO	AC064807.1	lncRNA	lncRNA	2.18865	3.55377	1.55073	0.224325	0.193669	-1.19118	NA	0.708772	0.995464	0.56487	0.198188	0.038729	-0.806555	NA	0.345625	0.2788	0.374725	0.095925	0.460117	0.161296	NA	0.280893	FALSE	NA	NA	NA	0	NA
115354	isoComp_00004378	geneComp_00002523	ENST00000520357.1	AC064807.1	Control_DMSO	RSV_DMSO	AC064807.1	lncRNA	lncRNA	2.18865	3.55377	1.55073	0.224325	0.193669	-1.19118	NA	0.42367	0.743974	0.33273	0.216808	0.0935226	-1.13744	NA	0.179617	0.20345	0.211975	0.008525	0.945142	0.161296	NA	0.00997671	FALSE	NA	NA	NA	0	NA
115355	isoComp_00004379	geneComp_00002523	ENST00000521612.1	AC064807.1	Control_DMSO	RSV_DMSO	AC064807.1	lncRNA	lncRNA	2.18865	3.55377	1.55073	0.224325	0.193669	-1.19118	NA	0.633161	1.33432	0.359919	0.128368	0.157912	-1.86159	NA	0.246025	0.379125	0.2128	-0.166325	0.161296	0.161296	NA	0.0276798	FALSE	NA	NA	NA	0	NA
115356	isoComp_00004380	geneComp_00002523	ENST00000656129.1	AC064807.1	Control_DMSO	RSV_DMSO	AC064807.1	lncRNA	lncRNA	2.18865	3.55377	1.55073	0.224325	0.193669	-1.19118	NA	0.423046	0.480016	0.293216	0.210562	0.0151404	-0.692483	NA	0.228733	0.138625	0.2005	0.061875	0.570013	0.161296	NA	0.28168	FALSE	NA	NA	NA	0	NA
126567	isoComp_00004503	geneComp_00002621	ENST00000546566.6	AC068888.1	Control_DMSO	RSV_DMSO	AC068888.1	lncRNA	lncRNA	2.26336	2.6408	1.71523	0.077071	0.0709019	-0.619644	NA	0.577095	0.384795	0.600413	0.147532	0.0703802	0.628682	NA	0.267192	0.14365	0.346825	0.203175	0.212743	0.136693	NA	0.0409918	FALSE	NA	NA	NA	0	NA
126568	isoComp_00004504	geneComp_00002621	ENST00000546793.1	AC068888.1	Control_DMSO	RSV_DMSO	AC068888.1	lncRNA	lncRNA	2.26336	2.6408	1.71523	0.077071	0.0709019	-0.619644	NA	0.534519	0.785449	0.432913	0.0634183	0.039916	-0.844747	NA	0.23615	0.296525	0.252325	-0.0442	0.690383	0.136693	NA	0.54771	FALSE	NA	NA	NA	1	NA
126570	isoComp_00004506	geneComp_00002621	ENST00000551890.1	AC068888.1	Control_DMSO	RSV_DMSO	AC068888.1	lncRNA	lncRNA	2.26336	2.6408	1.71523	0.077071	0.0709019	-0.619644	NA	0.0933069	0.0937014	0.0438849	0.065855	0.0438849	-0.944482	NA	0.039325	0.03505	0.028875	-0.006175	0.857429	0.136693	NA	0.055751	FALSE	NA	NA	NA	0	NA
126572	isoComp_00004508	geneComp_00002621	ENST00000607643.1	AC068888.1	Control_DMSO	RSV_DMSO	AC068888.1	lncRNA	lncRNA	2.26336	2.6408	1.71523	0.077071	0.0709019	-0.619644	NA	0.303622	0.502869	0.181967	0.0548648	0.0297631	-1.41773	NA	0.130017	0.191	0.10735	-0.08365	0.136693	0.136693	NA	0.010334	FALSE	NA	NA	NA	0	NA
126573	isoComp_00004509	geneComp_00002621	ENST00000653826.1	AC068888.1	Control_DMSO	RSV_DMSO	AC068888.1	lncRNA	lncRNA	2.26336	2.6408	1.71523	0.077071	0.0709019	-0.619644	NA	0.0355267	0.10658	0	0.10658	0	-3.54325	NA	0.0135917	0.040775	0	-0.040775	0.923432	0.136693	NA	0.041412	FALSE	NA	NA	NA	0	NA
126574	isoComp_00004510	geneComp_00002621	ENST00000657514.1	AC068888.1	Control_DMSO	RSV_DMSO	AC068888.1	lncRNA	lncRNA	2.26336	2.6408	1.71523	0.077071	0.0709019	-0.619644	NA	0.118315	0.0346641	0	0.0346641	0	-2.15912	NA	0.0489583	0.01215	0	-0.01215	0.901617	0.136693	NA	0.0407926	FALSE	NA	NA	NA	0	NA
126577	isoComp_00004513	geneComp_00002621	ENST00000660006.1	AC068888.1	Control_DMSO	RSV_DMSO	AC068888.1	lncRNA	lncRNA	2.26336	2.6408	1.71523	0.077071	0.0709019	-0.619644	NA	0.0516039	0.119653	0.0139351	0.119653	0.0139351	-2.43746	NA	0.0214333	0.045775	0.009175	-0.0366	0.97155	0.136693	NA	0.0410242	FALSE	NA	NA	NA	0	NA
126578	isoComp_00004514	geneComp_00002621	ENST00000662446.1	AC068888.1	Control_DMSO	RSV_DMSO	AC068888.1	lncRNA	lncRNA	2.26336	2.6408	1.71523	0.077071	0.0709019	-0.619644	NA	0.039651	0	0	0	0	0	NA	0.016275	0	0	0	NA	0.136693	NA	0.0414403	FALSE	NA	NA	NA	0	NA
126580	isoComp_00004516	geneComp_00002621	ENST00000663863.1	AC068888.1	Control_DMSO	RSV_DMSO	AC068888.1	lncRNA	lncRNA	2.26336	2.6408	1.71523	0.077071	0.0709019	-0.619644	NA	0.076685	0.0734237	0.156631	0.0452222	0.0762266	0.99813	NA	0.0388333	0.02805	0.08845	0.0604	0.487246	0.136693	NA	0.0406099	FALSE	NA	NA	NA	0	NA
126581	isoComp_00004517	geneComp_00002621	ENST00000666649.1	AC068888.1	Control_DMSO	RSV_DMSO	AC068888.1	lncRNA	lncRNA	2.26336	2.6408	1.71523	0.077071	0.0709019	-0.619644	NA	0.0242835	0.0463957	0	0.0463957	0	-2.49559	NA	0.01025	0.0187	0	-0.0187	0.922045	0.136693	NA	0.0416149	FALSE	NA	NA	NA	0	NA
126582	isoComp_00004518	geneComp_00002621	ENST00000667771.1	AC068888.1	Control_DMSO	RSV_DMSO	AC068888.1	lncRNA	lncRNA	2.26336	2.6408	1.71523	0.077071	0.0709019	-0.619644	NA	0.0846557	0.168344	0.0370753	0.0377195	0.0370753	-1.92162	NA	0.034925	0.064925	0.021325	-0.0436	0.321455	0.136693	NA	0.0407682	FALSE	NA	NA	NA	0	NA
126583	isoComp_00004519	geneComp_00002621	ENST00000668380.1	AC068888.1	Control_DMSO	RSV_DMSO	AC068888.1	lncRNA	lncRNA	2.26336	2.6408	1.71523	0.077071	0.0709019	-0.619644	NA	0.185171	0.0994912	0.0570553	0.0587178	0.0570553	-0.707392	NA	0.0780917	0.036675	0.03755	0.000875	0.83426	0.136693	NA	0.0403465	FALSE	NA	NA	NA	0	NA
126585	isoComp_00004521	geneComp_00002621	ENST00000670565.1	AC068888.1	Control_DMSO	RSV_DMSO	AC068888.1	lncRNA	lncRNA	2.26336	2.6408	1.71523	0.077071	0.0709019	-0.619644	NA	0.0673815	0.101794	0.10035	0.0707305	0.082192	-0.0187531	NA	0.0324917	0.040475	0.057	0.016525	0.97818	0.136693	NA	0.0412144	FALSE	NA	NA	NA	0	NA
134295	isoComp_00004631	geneComp_00002696	ENST00000638055.2	AC073264.3	Control_DMSO	RSV_DMSO	AC073264.3	transcribed_unprocessed_pseudogene	transcribed_unprocessed_pseudogene	2.62109	2.03782	3.50701	0.215956	0.144913	0.780264	NA	0.60225	1.15589	0	0.670564	0	-6.86529	NA	0.269108	0.4831	0	-0.4831	0.550281	0.339485	NA	0.99252	TRUE	NA	NA	NA	0	NA
134297	isoComp_00004633	geneComp_00002696	ENST00000642873.1	AC073264.3	Control_DMSO	RSV_DMSO	AC073264.3	transcribed_unprocessed_pseudogene	processed_transcript	2.62109	2.03782	3.50701	0.215956	0.144913	0.780264	NA	0.411455	0.149639	0.461601	0.117459	0.042379	1.56275	NA	0.159392	0.089	0.131925	0.042925	0.407679	0.339485	NA	0.00505185	FALSE	NA	NA	NA	0	NA
134298	isoComp_00004634	geneComp_00002696	ENST00000643130.1	AC073264.3	Control_DMSO	RSV_DMSO	AC073264.3	transcribed_unprocessed_pseudogene	processed_transcript	2.62109	2.03782	3.50701	0.215956	0.144913	0.780264	NA	1.59391	0.691855	3.04541	0.407493	0.138265	2.12212	NA	0.565867	0.411	0.868075	0.457075	0.339485	0.339485	NA	0.997052	TRUE	NA	NA	NA	0	NA
113440	isoComp_00004813	geneComp_00002813	ENST00000442417.5	AC078883.1	Control_DMSO	RSV_DMSO	AC078883.1	lncRNA	lncRNA	6.44553	3.4821	8.81113	0.30426	0.383564	1.33687	NA	1.12617	0.974609	1.17558	0.174482	0.162669	0.267977	NA	0.193942	0.2722	0.132625	-0.139575	0.00130806	0.000310459	NA	0.0122184	FALSE	NA	NA	NA	0	FALSE
113441	isoComp_00004814	geneComp_00002813	ENST00000450443.1	AC078883.1	Control_DMSO	RSV_DMSO	AC078883.1	lncRNA	lncRNA	6.44553	3.4821	8.81113	0.30426	0.383564	1.33687	NA	5.28623	2.49287	7.57273	0.128118	0.270471	1.59913	NA	0.801417	0.72395	0.860425	0.136475	0.000310459	0.000310459	NA	0.00598289	FALSE	NA	NA	NA	0	FALSE
134498	isoComp_00004897	geneComp_00002872	ENST00000641390.1	AC079781.5	Control_DMSO	RSV_DMSO	AC079781.5	lncRNA	lncRNA	2.73846	1.72952	3.43095	0.149882	0.108577	0.984112	NA	2.49152	1.43002	3.30451	0.220669	0.0746889	1.20271	NA	0.891992	0.816625	0.96415	0.147525	0.0450593	0.0450593	NA	1	TRUE	NA	NA	NA	0	FALSE
134499	isoComp_00004898	geneComp_00002872	ENST00000641784.1	AC079781.5	Control_DMSO	RSV_DMSO	AC079781.5	lncRNA	lncRNA	2.73846	1.72952	3.43095	0.149882	0.108577	0.984112	NA	0.201826	0.264118	0.0564509	0.130308	0.0341077	-2.04444	NA	0.0915167	0.16315	0.01675	-0.1464	0.263213	0.0450593	NA	1	TRUE	NA	NA	NA	0	FALSE
134500	isoComp_00004899	geneComp_00002872	ENST00000661128.1	AC079781.5	Control_DMSO	RSV_DMSO	AC079781.5	lncRNA	lncRNA	2.73846	1.72952	3.43095	0.149882	0.108577	0.984112	NA	0.0244657	0.0353859	0.00804573	0.0220505	0.00804573	-1.33058	NA	0.0109	0.02025	0.0023	-0.01795	0.420726	0.0450593	NA	0.328137	FALSE	NA	NA	NA	0	FALSE
135068	isoComp_00004982	geneComp_00002927	ENST00000648436.1	AC083855.2	Control_DMSO	RSV_DMSO	AC083855.2	lncRNA	lncRNA	9.72009	6.47652	9.64267	0.429832	0.643683	0.573482	NA	4.39766	3.11796	4.97093	0.148743	0.215716	0.671192	NA	0.466017	0.488625	0.518075	0.02945	0.769164	0.769164	NA	0.00627188	FALSE	NA	NA	NA	0	NA
135069	isoComp_00004983	geneComp_00002927	ENST00000658562.1	AC083855.2	Control_DMSO	RSV_DMSO	AC083855.2	lncRNA	lncRNA	9.72009	6.47652	9.64267	0.429832	0.643683	0.573482	NA	5.32243	3.35856	4.67174	0.469572	0.447562	0.474912	NA	0.533983	0.511375	0.481925	-0.02945	0.769218	0.769164	NA	0.00640343	FALSE	NA	NA	NA	0	NA
115444	isoComp_00005398	geneComp_00003224	ENST00000413706.1	AC091729.3	Control_DMSO	RSV_DMSO	AC091729.3	lncRNA	lncRNA	3.16651	5.49247	2.02675	0.209871	0.180152	-1.43381	NA	1.37164	2.50559	0.514118	0.173422	0.14335	-2.26294	NA	0.417283	0.45565	0.243275	-0.212375	0.00646881	0.00646881	NA	0.00836996	FALSE	NA	NA	NA	0	TRUE
115445	isoComp_00005399	geneComp_00003224	ENST00000423008.2	AC091729.3	Control_DMSO	RSV_DMSO	AC091729.3	lncRNA	lncRNA	3.16651	5.49247	2.02675	0.209871	0.180152	-1.43381	NA	0.694764	1.64603	0.43826	0.240408	0.156888	-1.88533	NA	0.17915	0.299125	0.238325	-0.0608	0.759033	0.00646881	NA	0.0766513	FALSE	NA	NA	NA	0	TRUE
115447	isoComp_00005401	geneComp_00003224	ENST00000659975.1	AC091729.3	Control_DMSO	RSV_DMSO	AC091729.3	lncRNA	lncRNA	3.16651	5.49247	2.02675	0.209871	0.180152	-1.43381	NA	0.270516	0.185389	0.3873	0.185389	0.151689	1.02388	NA	0.110392	0.033075	0.182725	0.14965	0.116663	0.00646881	NA	0.0769818	FALSE	NA	NA	NA	1	TRUE
115448	isoComp_00005402	geneComp_00003224	ENST00000660500.1	AC091729.3	Control_DMSO	RSV_DMSO	AC091729.3	lncRNA	lncRNA	3.16651	5.49247	2.02675	0.209871	0.180152	-1.43381	NA	0.20237	0.383118	0.141556	0.0129178	0.0297172	-1.37511	NA	0.0614083	0.07005	0.07275	0.0027	0.978444	0.00646881	NA	0.0665693	FALSE	NA	NA	NA	4	TRUE
115449	isoComp_00005403	geneComp_00003224	ENST00000662926.1	AC091729.3	Control_DMSO	RSV_DMSO	AC091729.3	lncRNA	lncRNA	3.16651	5.49247	2.02675	0.209871	0.180152	-1.43381	NA	0.614488	0.734146	0.545514	0.0523171	0.152354	-0.421762	NA	0.229167	0.1343	0.26295	0.12865	0.0976024	0.00646881	NA	0.0757827	FALSE	NA	NA	NA	0	TRUE
128068	isoComp_00005614	geneComp_00003345	ENST00000564536.2	AC092718.3	Control_DMSO	RSV_DMSO	AC092718.3	protein_coding	protein_coding	3.81065	3.22503	2.71836	0.203347	0.0422848	-0.245747	NA	1.25691	0.924718	1.1463	0.0420644	0.151584	0.306919	NA	0.340367	0.289725	0.419975	0.13025	0.124238	1.87027e-05	FALSE	0.804485	TRUE	yes	no	no	0	TRUE
128069	isoComp_00005615	geneComp_00003345	ENST00000638948.1	AC092718.3	Control_DMSO	RSV_DMSO	AC092718.3	protein_coding	protein_coding	3.81065	3.22503	2.71836	0.203347	0.0422848	-0.245747	NA	1.60938	1.82437	0.50291	0.185518	0.152614	-1.83851	NA	0.399892	0.5617	0.184825	-0.376875	1.87027e-05	1.87027e-05	FALSE	0.00898036	FALSE	yes	no	no	0	TRUE
128070	isoComp_00005616	geneComp_00003345	ENST00000640370.1	AC092718.3	Control_DMSO	RSV_DMSO	AC092718.3	protein_coding	nonsense_mediated_decay	3.81065	3.22503	2.71836	0.203347	0.0422848	-0.245747	NA	0.944352	0.475943	1.06914	0.0847089	0.147284	1.15102	NA	0.25975	0.148575	0.3952	0.246625	0.00157094	1.87027e-05	TRUE	0.999904	TRUE	yes	no	no	0	TRUE
134460	isoComp_00005653	geneComp_00003373	ENST00000576948.5	AC092821.4	Control_DMSO	RSV_DMSO	AC092821.4	lncRNA	lncRNA	1.92977	2.70845	2.16245	0.165328	0.184493	-0.323459	NA	0.729819	0.525342	1.10008	0.525342	0.493008	1.05213	NA	0.4334	0.166725	0.49375	0.327025	0.177408	0.00173352	NA	0.0943928	FALSE	NA	NA	NA	0	FALSE
134461	isoComp_00005654	geneComp_00003373	ENST00000611052.4	AC092821.4	Control_DMSO	RSV_DMSO	AC092821.4	lncRNA	lncRNA	1.92977	2.70845	2.16245	0.165328	0.184493	-0.323459	NA	0.0323985	0.0546217	0	0.0546217	0	-2.69202	NA	0.0166	0.017325	0	-0.017325	0.855601	0.00173352	NA	0.0814602	FALSE	NA	NA	NA	0	FALSE
134462	isoComp_00005655	geneComp_00003373	ENST00000633848.1	AC092821.4	Control_DMSO	RSV_DMSO	AC092821.4	lncRNA	lncRNA	1.92977	2.70845	2.16245	0.165328	0.184493	-0.323459	NA	0.701303	1.16368	0.741083	0.392568	0.340234	-0.643991	NA	0.336325	0.45405	0.3511	-0.10295	0.835619	0.00173352	NA	0.0672362	FALSE	NA	NA	NA	0	FALSE
134464	isoComp_00005657	geneComp_00003373	ENST00000641608.1	AC092821.4	Control_DMSO	RSV_DMSO	AC092821.4	lncRNA	lncRNA	1.92977	2.70845	2.16245	0.165328	0.184493	-0.323459	NA	0.196148	0.356614	0.161297	0.0507213	0.0840475	-1.09776	NA	0.098025	0.131725	0.0809	-0.050825	0.493422	0.00173352	NA	0.172791	FALSE	NA	NA	NA	0	FALSE
134465	isoComp_00005658	geneComp_00003373	ENST00000642112.1	AC092821.4	Control_DMSO	RSV_DMSO	AC092821.4	lncRNA	retained_intron	1.92977	2.70845	2.16245	0.165328	0.184493	-0.323459	NA	0.248795	0.552732	0.151531	0.0645787	0.0232476	-1.80064	NA	0.106833	0.207375	0.070625	-0.13675	0.00173352	0.00173352	NA	0.228916	FALSE	NA	NA	NA	0	FALSE
105419	isoComp_00005700	geneComp_00003396	ENST00000431837.5	AC093012.1	Control_DMSO	RSV_DMSO	AC093012.1	protein_coding	protein_coding	8.55839	8.70697	8.41054	0.243719	0.373403	-0.0499143	NA	1.30886	1.65545	1.74358	0.102688	0.255706	0.0743916	NA	0.154242	0.190875	0.20645	0.015575	0.864086	0.25556	FALSE	0.999184	TRUE	yes	no	no	0	NA
105421	isoComp_00005702	geneComp_00003396	ENST00000546780.5	AC093012.1	Control_DMSO	RSV_DMSO	AC093012.1	protein_coding	retained_intron	8.55839	8.70697	8.41054	0.243719	0.373403	-0.0499143	NA	0.217452	0.263907	0.109538	0.0706973	0.0390646	-1.19622	NA	0.0245167	0.02975	0.012625	-0.017125	0.25556	0.25556	NA	0.0169703	FALSE	NA	NA	NA	0	NA
105423	isoComp_00005704	geneComp_00003396	ENST00000547521.5	AC093012.1	Control_DMSO	RSV_DMSO	AC093012.1	protein_coding	nonsense_mediated_decay	8.55839	8.70697	8.41054	0.243719	0.373403	-0.0499143	NA	0.517915	0.541362	0.549242	0.124753	0.0747927	0.0204721	NA	0.0601917	0.063075	0.064675	0.0016	0.951163	0.25556	TRUE	0.993212	TRUE	no	no	no	1	NA
105424	isoComp_00005705	geneComp_00003396	ENST00000547928.1	AC093012.1	Control_DMSO	RSV_DMSO	AC093012.1	protein_coding	retained_intron	8.55839	8.70697	8.41054	0.243719	0.373403	-0.0499143	NA	0.336333	0.364143	0.0897468	0.147671	0.0521031	-1.90725	NA	0.0389917	0.040525	0.010525	-0.03	0.484706	0.25556	NA	0.710786	FALSE	NA	NA	NA	0	NA
105425	isoComp_00005706	geneComp_00003396	ENST00000550361.1	AC093012.1	Control_DMSO	RSV_DMSO	AC093012.1	protein_coding	nonsense_mediated_decay	8.55839	8.70697	8.41054	0.243719	0.373403	-0.0499143	NA	0.134885	0.0761008	0.224624	0.0458317	0.092508	1.44625	NA	0.0157833	0.008875	0.0267	0.017825	0.508689	0.25556	TRUE	0.00671386	FALSE	no	no	no	0	NA
105428	isoComp_00005709	geneComp_00003396	ENST00000551736.5	AC093012.1	Control_DMSO	RSV_DMSO	AC093012.1	protein_coding	protein_coding	8.55839	8.70697	8.41054	0.243719	0.373403	-0.0499143	NA	1.43097	1.39367	1.61516	0.237027	0.232226	0.21138	NA	0.166983	0.1612	0.189525	0.028325	0.708777	0.25556	FALSE	0.999986	TRUE	yes	no	no	0	NA
105429	isoComp_00005710	geneComp_00003396	ENST00000552309.5	AC093012.1	Control_DMSO	RSV_DMSO	AC093012.1	protein_coding	nonsense_mediated_decay	8.55839	8.70697	8.41054	0.243719	0.373403	-0.0499143	NA	0.324976	0.425331	0.219727	0.0834509	0.136118	-0.922189	NA	0.0377	0.04925	0.025975	-0.023275	0.443656	0.25556	TRUE	0.809252	TRUE	no	no	no	0	NA
105430	isoComp_00005711	geneComp_00003396	ENST00000613694.4	AC093012.1	Control_DMSO	RSV_DMSO	AC093012.1	protein_coding	protein_coding	8.55839	8.70697	8.41054	0.243719	0.373403	-0.0499143	NA	4.16229	3.8284	3.74118	0.342492	0.23832	-0.033162	NA	0.487517	0.43865	0.44995	0.0113	0.964805	0.25556	FALSE	0.999984	TRUE	yes	no	no	0	NA
121214	isoComp_00005827	geneComp_00003461	ENST00000487884.2	AC093627.5	Control_DMSO	RSV_DMSO	AC093627.5	lncRNA	lncRNA	3.39708	5.56208	1.98592	0.228183	0.157707	-1.48116	NA	0.190686	0.537701	0	0.115781	0	-5.77532	NA	0.036075	0.0948	0	-0.0948	2.29326e-06	2.29326e-06	NA	0.00364348	FALSE	NA	NA	NA	0	NA
121215	isoComp_00005828	geneComp_00003461	ENST00000497320.2	AC093627.5	Control_DMSO	RSV_DMSO	AC093627.5	lncRNA	lncRNA	3.39708	5.56208	1.98592	0.228183	0.157707	-1.48116	NA	0.0371132	0	0.11134	0	0.11134	3.60098	NA	0.0153917	0	0.046175	0.046175	0.551606	2.29326e-06	NA	0.0210072	FALSE	NA	NA	NA	0	NA
121216	isoComp_00005829	geneComp_00003461	ENST00000653553.1	AC093627.5	Control_DMSO	RSV_DMSO	AC093627.5	lncRNA	lncRNA	3.39708	5.56208	1.98592	0.228183	0.157707	-1.48116	NA	0.133363	0.228116	0.0446942	0.051605	0.0276608	-2.1222	NA	0.0383417	0.04125	0.02505	-0.0162	0.655065	2.29326e-06	NA	0.0647099	FALSE	NA	NA	NA	0	NA
121217	isoComp_00005830	geneComp_00003461	ENST00000655134.1	AC093627.5	Control_DMSO	RSV_DMSO	AC093627.5	lncRNA	lncRNA	3.39708	5.56208	1.98592	0.228183	0.157707	-1.48116	NA	0.134665	0.229175	0.107641	0.0260212	0.0285252	-1.02367	NA	0.0405	0.040925	0.055675	0.01475	0.548677	2.29326e-06	NA	0.0668055	FALSE	NA	NA	NA	0	NA
121218	isoComp_00005831	geneComp_00003461	ENST00000655278.1	AC093627.5	Control_DMSO	RSV_DMSO	AC093627.5	lncRNA	lncRNA	3.39708	5.56208	1.98592	0.228183	0.157707	-1.48116	NA	1.24097	1.73585	0.384278	0.123045	0.247194	-2.14664	NA	0.38165	0.3137	0.222575	-0.091125	0.499601	2.29326e-06	NA	0.00239633	FALSE	NA	NA	NA	1	NA
121219	isoComp_00005832	geneComp_00003461	ENST00000659412.1	AC093627.5	Control_DMSO	RSV_DMSO	AC093627.5	lncRNA	lncRNA	3.39708	5.56208	1.98592	0.228183	0.157707	-1.48116	NA	0.0895538	0.1891	0.026486	0.0713953	0.018107	-2.44808	NA	0.022175	0.033075	0.0135	-0.019575	0.491785	2.29326e-06	NA	0.117464	FALSE	NA	NA	NA	1	NA
121221	isoComp_00005834	geneComp_00003461	ENST00000663267.1	AC093627.5	Control_DMSO	RSV_DMSO	AC093627.5	lncRNA	lncRNA	3.39708	5.56208	1.98592	0.228183	0.157707	-1.48116	NA	0.0699013	0	0.209704	0	0.209704	4.45749	NA	0.0348583	0	0.104575	0.104575	0.605918	2.29326e-06	NA	0.00242827	FALSE	NA	NA	NA	1	NA
121222	isoComp_00005835	geneComp_00003461	ENST00000665089.1	AC093627.5	Control_DMSO	RSV_DMSO	AC093627.5	lncRNA	lncRNA	3.39708	5.56208	1.98592	0.228183	0.157707	-1.48116	NA	1.27336	2.31577	0.745745	0.123879	0.116671	-1.62174	NA	0.358667	0.416925	0.374775	-0.04215	0.72573	2.29326e-06	NA	0.0615676	FALSE	NA	NA	NA	0	NA
121223	isoComp_00005836	geneComp_00003461	ENST00000667371.1	AC093627.5	Control_DMSO	RSV_DMSO	AC093627.5	lncRNA	lncRNA	3.39708	5.56208	1.98592	0.228183	0.157707	-1.48116	NA	0.221163	0.326366	0.337124	0.191939	0.241316	0.0454191	NA	0.069725	0.05935	0.149825	0.090475	0.863174	2.29326e-06	NA	0.0024288	FALSE	NA	NA	NA	1	NA
125104	isoComp_00006116	geneComp_00003664	ENST00000463346.1	AC099548.2	Control_DMSO	RSV_DMSO	AC099548.2	transcribed_unprocessed_pseudogene	processed_transcript	9.03135	6.42443	11.8168	0.0880306	0.434568	0.87818	NA	0.303201	0.237425	0.403672	0.0480133	0.174987	0.741496	NA	0.0334083	0.0369	0.032775	-0.004125	0.821703	0.413858	NA	0.0681626	FALSE	NA	NA	NA	0	NA
125105	isoComp_00006117	geneComp_00003664	ENST00000468266.1	AC099548.2	Control_DMSO	RSV_DMSO	AC099548.2	transcribed_unprocessed_pseudogene	processed_transcript	9.03135	6.42443	11.8168	0.0880306	0.434568	0.87818	NA	0.157762	0.200048	0.144655	0.0833712	0.101115	-0.44167	NA	0.019425	0.031225	0.01225	-0.018975	0.579807	0.413858	NA	0.0455922	FALSE	NA	NA	NA	0	NA
125107	isoComp_00006119	geneComp_00003664	ENST00000481651.1	AC099548.2	Control_DMSO	RSV_DMSO	AC099548.2	transcribed_unprocessed_pseudogene	processed_transcript	9.03135	6.42443	11.8168	0.0880306	0.434568	0.87818	NA	5.02398	3.97269	6.93578	0.275391	0.517264	0.802394	NA	0.558725	0.617425	0.5877	-0.029725	0.841492	0.413858	NA	0.00499267	FALSE	NA	NA	NA	0	NA
125108	isoComp_00006120	geneComp_00003664	ENST00000491047.5	AC099548.2	Control_DMSO	RSV_DMSO	AC099548.2	transcribed_unprocessed_pseudogene	processed_transcript	9.03135	6.42443	11.8168	0.0880306	0.434568	0.87818	NA	0.159954	0.122748	0.122852	0.0625328	0.0721035	0.00113481	NA	0.0187667	0.019375	0.010925	-0.00845	0.737111	0.413858	NA	0.014141	FALSE	NA	NA	NA	0	NA
125109	isoComp_00006121	geneComp_00003664	ENST00000493239.1	AC099548.2	Control_DMSO	RSV_DMSO	AC099548.2	transcribed_unprocessed_pseudogene	processed_transcript	9.03135	6.42443	11.8168	0.0880306	0.434568	0.87818	NA	0.133041	0.0847963	0.0939685	0.0560898	0.0939685	0.133244	NA	0.0151167	0.013375	0.007825	-0.00555	0.700296	0.413858	NA	0.512297	FALSE	NA	NA	NA	0	NA
125110	isoComp_00006122	geneComp_00003664	ENST00000494978.5	AC099548.2	Control_DMSO	RSV_DMSO	AC099548.2	transcribed_unprocessed_pseudogene	processed_transcript	9.03135	6.42443	11.8168	0.0880306	0.434568	0.87818	NA	3.2343	1.80673	4.05855	0.199183	0.332328	1.16317	NA	0.352875	0.2817	0.34345	0.06175	0.413858	0.413858	NA	0.996434	TRUE	NA	NA	NA	0	NA
125147	isoComp_00006168	geneComp_00003704	ENST00000518481.1	AC100810.1	Control_DMSO	RSV_DMSO	AC100810.1	lncRNA	lncRNA	9.96551	10.1431	7.31972	0.469524	1.0094	-0.470084	NA	7.40374	6.57553	5.55573	0.183478	0.706856	-0.242729	NA	0.741458	0.65115	0.762225	0.111075	0.00515673	0.00515673	NA	0.0240668	FALSE	NA	NA	NA	0	NA
125148	isoComp_00006169	geneComp_00003704	ENST00000518822.1	AC100810.1	Control_DMSO	RSV_DMSO	AC100810.1	lncRNA	lncRNA	9.96551	10.1431	7.31972	0.469524	1.0094	-0.470084	NA	0.541778	1.26141	0.316367	0.24738	0.316367	-1.96186	NA	0.0526333	0.1222	0.031875	-0.090325	0.0320099	0.00515673	NA	0.0235583	FALSE	NA	NA	NA	0	NA
125149	isoComp_00006170	geneComp_00003704	ENST00000659375.1	AC100810.1	Control_DMSO	RSV_DMSO	AC100810.1	lncRNA	lncRNA	9.96551	10.1431	7.31972	0.469524	1.0094	-0.470084	NA	0.259564	0	0	0	0	0	NA	0.0206833	0	0	0	NA	0.00515673	NA	0.0223749	FALSE	NA	NA	NA	0	NA
125150	isoComp_00006171	geneComp_00003704	ENST00000665209.1	AC100810.1	Control_DMSO	RSV_DMSO	AC100810.1	lncRNA	lncRNA	9.96551	10.1431	7.31972	0.469524	1.0094	-0.470084	NA	1.6817	2.30612	1.21146	0.20358	0.071281	-0.923104	NA	0.175242	0.226675	0.175925	-0.05075	0.3632	0.00515673	NA	0.0221576	FALSE	NA	NA	NA	0	NA
122571	isoComp_00006191	geneComp_00003722	ENST00000500853.1	AC100861.1	Control_DMSO	RSV_DMSO	AC100861.1	lncRNA	lncRNA	4.64364	5.23985	4.78161	0.193396	0.311906	-0.131764	NA	3.1223	3.32466	3.58974	0.0636914	0.251883	0.110354	NA	0.674242	0.63635	0.75115	0.1148	0.0149406	0.0149406	NA	0.210761	FALSE	NA	NA	NA	0	FALSE
122573	isoComp_00006193	geneComp_00003722	ENST00000522600.1	AC100861.1	Control_DMSO	RSV_DMSO	AC100861.1	lncRNA	retained_intron	4.64364	5.23985	4.78161	0.193396	0.311906	-0.131764	NA	0.116651	0	0	0	0	0	NA	0.0272917	0	0	0	NA	0.0149406	NA	0.353656	FALSE	NA	NA	NA	0	FALSE
122574	isoComp_00006194	geneComp_00003722	ENST00000670072.1	AC100861.1	Control_DMSO	RSV_DMSO	AC100861.1	lncRNA	lncRNA	4.64364	5.23985	4.78161	0.193396	0.311906	-0.131764	NA	1.39225	1.91519	1.15454	0.164645	0.159747	-0.725233	NA	0.295325	0.36365	0.239425	-0.124225	0.0207348	0.0149406	NA	0.346085	FALSE	NA	NA	NA	0	FALSE
127740	isoComp_00006556	geneComp_00003970	ENST00000562767.2	AC107871.1	Control_DMSO	RSV_DMSO	AC107871.1	protein_coding	protein_coding	2.70709	4.57385	2.28676	0.126342	0.187197	-0.996959	NA	0.220949	0.418906	0.152032	0.146629	0.152032	-1.40438	NA	0.0702083	0.09435	0.05385	-0.0405	0.431259	8.01257e-06	FALSE	0.204638	FALSE	no	yes	no	0	TRUE
127741	isoComp_00006557	geneComp_00003970	ENST00000637054.1	AC107871.1	Control_DMSO	RSV_DMSO	AC107871.1	protein_coding	nonsense_mediated_decay	2.70709	4.57385	2.28676	0.126342	0.187197	-0.996959	NA	0.353369	0.810028	0.0524742	0.0896146	0.0306153	-3.71434	NA	0.119708	0.176975	0.024775	-0.1522	8.01257e-06	8.01257e-06	TRUE	0.857243	TRUE	yes	no	no	0	TRUE
127742	isoComp_00006558	geneComp_00003970	ENST00000637888.1	AC107871.1	Control_DMSO	RSV_DMSO	AC107871.1	protein_coding	nonsense_mediated_decay	2.70709	4.57385	2.28676	0.126342	0.187197	-0.996959	NA	0.0290891	0.0406092	0.0370423	0.0164945	0.0238946	-0.10544	NA	0.010375	0.008775	0.0154	0.006625	0.854103	8.01257e-06	TRUE	0.859225	TRUE	yes	no	no	0	TRUE
127743	isoComp_00006559	geneComp_00003970	ENST00000638026.1	AC107871.1	Control_DMSO	RSV_DMSO	AC107871.1	protein_coding	processed_transcript	2.70709	4.57385	2.28676	0.126342	0.187197	-0.996959	NA	2.05044	3.14458	2.04521	0.128795	0.0601836	-0.61816	NA	0.788892	0.687475	0.905975	0.2185	0.0125569	8.01257e-06	NA	0.0607102	FALSE	NA	NA	NA	0	TRUE
127744	isoComp_00006560	geneComp_00003970	ENST00000646164.1	AC107871.1	Control_DMSO	RSV_DMSO	AC107871.1	protein_coding	nonsense_mediated_decay	2.70709	4.57385	2.28676	0.126342	0.187197	-0.996959	NA	0.0532425	0.159727	0	0.159727	0	-4.08515	NA	0.0108167	0.03245	0	-0.03245	0.978636	8.01257e-06	NA	0.452846	FALSE	NA	NA	NA	0	TRUE
109367	isoComp_00007061	geneComp_00004345	ENST00000525846.6	AC126755.1	Control_DMSO	RSV_DMSO	AC126755.1	transcribed_unprocessed_pseudogene	transcribed_unprocessed_pseudogene	4.62383	1.83199	3.69867	0.744197	0.587195	1.00963	NA	0.59902	0.294813	0.720542	0.102455	0.125415	1.26104	NA	0.162108	0.18215	0.206875	0.024725	0.820142	0.608435	NA	1	TRUE	NA	NA	NA	0	NA
109368	isoComp_00007062	geneComp_00004345	ENST00000535716.5	AC126755.1	Control_DMSO	RSV_DMSO	AC126755.1	transcribed_unprocessed_pseudogene	processed_transcript	4.62383	1.83199	3.69867	0.744197	0.587195	1.00963	NA	2.46392	1.23622	1.98999	0.598206	0.489754	0.682435	NA	0.546475	0.617225	0.52095	-0.096275	0.608435	0.608435	NA	0.851955	TRUE	NA	NA	NA	0	NA
109369	isoComp_00007063	geneComp_00004345	ENST00000545152.1	AC126755.1	Control_DMSO	RSV_DMSO	AC126755.1	transcribed_unprocessed_pseudogene	processed_transcript	4.62383	1.83199	3.69867	0.744197	0.587195	1.00963	NA	1.56089	0.300961	0.988138	0.101294	0.301639	1.68251	NA	0.291408	0.20065	0.272125	0.071475	0.736161	0.608435	NA	0.909082	TRUE	NA	NA	NA	0	NA
111478	isoComp_00007316	geneComp_00004540	ENST00000507274.1	AC138409.2	Control_DMSO	RSV_DMSO	AC138409.2	transcribed_unprocessed_pseudogene	transcribed_unprocessed_pseudogene	1.03377	1.27102	1.15974	0.22057	0.142759	-0.13111	NA	0.348453	0.373729	0.577728	0.135724	0.107197	0.615058	NA	0.282908	0.2607	0.487075	0.226375	0.2835	0.0111758	NA	0.468087	FALSE	NA	NA	NA	0	FALSE
111479	isoComp_00007317	geneComp_00004540	ENST00000508395.5	AC138409.2	Control_DMSO	RSV_DMSO	AC138409.2	transcribed_unprocessed_pseudogene	processed_transcript	1.03377	1.27102	1.15974	0.22057	0.142759	-0.13111	NA	0.155382	0.298674	0.098024	0.0472898	0.0339603	-1.51473	NA	0.13055	0.236575	0.077775	-0.1588	0.0111758	0.0111758	NA	0.0266286	FALSE	NA	NA	NA	0	FALSE
111480	isoComp_00007318	geneComp_00004540	ENST00000512782.1	AC138409.2	Control_DMSO	RSV_DMSO	AC138409.2	transcribed_unprocessed_pseudogene	processed_transcript	1.03377	1.27102	1.15974	0.22057	0.142759	-0.13111	NA	0.173951	0.232778	0.162879	0.0571707	0.0410231	-0.489878	NA	0.171042	0.188875	0.1355	-0.053375	0.706324	0.0111758	NA	0.0168422	FALSE	NA	NA	NA	0	FALSE
111481	isoComp_00007319	geneComp_00004540	ENST00000514048.5	AC138409.2	Control_DMSO	RSV_DMSO	AC138409.2	transcribed_unprocessed_pseudogene	processed_transcript	1.03377	1.27102	1.15974	0.22057	0.142759	-0.13111	NA	0.355987	0.365841	0.321108	0.0274576	0.0409707	-0.18282	NA	0.415525	0.31385	0.2997	-0.01415	0.954595	0.0111758	NA	0.0256245	FALSE	NA	NA	NA	0	FALSE
123608	isoComp_00007415	geneComp_00004594	ENST00000503185.5	AC139887.2	Control_DMSO	RSV_DMSO	AC139887.2	lncRNA	lncRNA	3.68174	5.18808	2.84015	0.422503	0.108148	-0.866943	NA	1.73931	2.02204	1.30699	0.297086	0.212723	-0.62568	NA	0.489017	0.3833	0.462125	0.078825	0.653402	0.0472352	NA	0.0434111	FALSE	NA	NA	NA	0	NA
123609	isoComp_00007416	geneComp_00004594	ENST00000503405.1	AC139887.2	Control_DMSO	RSV_DMSO	AC139887.2	lncRNA	lncRNA	3.68174	5.18808	2.84015	0.422503	0.108148	-0.866943	NA	0.704441	1.06481	0.732441	0.0695164	0.185545	-0.53373	NA	0.193683	0.212775	0.256125	0.04335	0.799271	0.0472352	NA	0.0435662	FALSE	NA	NA	NA	0	NA
123610	isoComp_00007417	geneComp_00004594	ENST00000503571.5	AC139887.2	Control_DMSO	RSV_DMSO	AC139887.2	lncRNA	lncRNA	3.68174	5.18808	2.84015	0.422503	0.108148	-0.866943	NA	0.0980324	0.149092	0	0.05024	0	-3.99179	NA	0.024875	0.027525	0	-0.027525	0.0472352	0.0472352	NA	0.0425581	FALSE	NA	NA	NA	0	NA
123611	isoComp_00007418	geneComp_00004594	ENST00000507446.1	AC139887.2	Control_DMSO	RSV_DMSO	AC139887.2	lncRNA	lncRNA	3.68174	5.18808	2.84015	0.422503	0.108148	-0.866943	NA	0.115275	0.345826	0	0.199947	0	-5.1531	NA	0.01955	0.05865	0	-0.05865	0.497378	0.0472352	NA	0.00124061	FALSE	NA	NA	NA	0	NA
123612	isoComp_00007419	geneComp_00004594	ENST00000652800.1	AC139887.2	Control_DMSO	RSV_DMSO	AC139887.2	lncRNA	lncRNA	3.68174	5.18808	2.84015	0.422503	0.108148	-0.866943	NA	0.957125	1.49011	0.753135	0.0412529	0.0968778	-0.975059	NA	0.25525	0.294575	0.2642	-0.030375	0.785348	0.0472352	NA	0.0217109	FALSE	NA	NA	NA	0	NA
123614	isoComp_00007421	geneComp_00004594	ENST00000665579.1	AC139887.2	Control_DMSO	RSV_DMSO	AC139887.2	lncRNA	lncRNA	3.68174	5.18808	2.84015	0.422503	0.108148	-0.866943	NA	0.0578812	0.0871733	0.0475791	0.0370614	0.025252	-0.755016	NA	0.0159833	0.018275	0.01755	-0.000725	0.99836	0.0472352	NA	0.0194303	FALSE	NA	NA	NA	0	NA
112686	isoComp_00007661	geneComp_00004771	ENST00000616141.4	AC244669.1	Control_DMSO	RSV_DMSO	AC244669.1	transcribed_unprocessed_pseudogene	processed_transcript	10.1325	15.1882	10.7673	0.417171	0.84272	-0.495895	NA	0.868753	1.44359	1.16267	0.22852	0.255116	-0.309832	NA	0.0666333	0.094275	0.105625	0.01135	0.871818	0.85991	NA	0.149152	FALSE	NA	NA	NA	0	NA
112687	isoComp_00007662	geneComp_00004771	ENST00000617318.4	AC244669.1	Control_DMSO	RSV_DMSO	AC244669.1	transcribed_unprocessed_pseudogene	processed_transcript	10.1325	15.1882	10.7673	0.417171	0.84272	-0.495895	NA	8.98677	13.6445	9.55897	0.23537	0.656628	-0.512945	NA	0.8918	0.8995	0.890125	-0.009375	0.85991	0.85991	NA	0.0145805	FALSE	NA	NA	NA	0	NA
112688	isoComp_00007663	geneComp_00004771	ENST00000621564.1	AC244669.1	Control_DMSO	RSV_DMSO	AC244669.1	transcribed_unprocessed_pseudogene	transcribed_unprocessed_pseudogene	10.1325	15.1882	10.7673	0.417171	0.84272	-0.495895	NA	0.211184	0	0	0	0	0	NA	0.0342667	0	0	0	NA	0.85991	NA	0.115142	FALSE	NA	NA	NA	0	NA
102351	isoComp_00007868	geneComp_00004832	ENST00000358776.7	ACADSB	Control_DMSO	RSV_DMSO	ACADSB	protein_coding	protein_coding	9.01589	7.46582	2.52171	0.481494	0.134344	-1.56212	NA	4.03287	4.51534	1.18465	0.11216	0.107609	-1.92144	NA	0.488217	0.614	0.470525	-0.143475	0.152534	0.152534	FALSE	0.999948	TRUE	yes	no	no	0	NA
102352	isoComp_00007869	geneComp_00004832	ENST00000368869.8	ACADSB	Control_DMSO	RSV_DMSO	ACADSB	protein_coding	protein_coding	9.01589	7.46582	2.52171	0.481494	0.134344	-1.56212	NA	2.87939	2.22846	0.772813	0.195186	0.11809	-1.51576	NA	0.313642	0.297325	0.3116	0.014275	0.915523	0.152534	FALSE	0.999171	TRUE	yes	no	no	0	NA
102353	isoComp_00007870	geneComp_00004832	ENST00000411816.2	ACADSB	Control_DMSO	RSV_DMSO	ACADSB	protein_coding	processed_transcript	9.01589	7.46582	2.52171	0.481494	0.134344	-1.56212	NA	1.80714	0.418165	0.367072	0.418165	0.227625	-0.183328	NA	0.151225	0.047625	0.1411	0.093475	0.529389	0.152534	NA	0.603143	FALSE	NA	NA	NA	0	NA
102354	isoComp_00007871	geneComp_00004832	ENST00000541070.1	ACADSB	Control_DMSO	RSV_DMSO	ACADSB	protein_coding	retained_intron	9.01589	7.46582	2.52171	0.481494	0.134344	-1.56212	NA	0.296496	0.303857	0.197179	0.098207	0.164566	-0.599231	NA	0.046925	0.04105	0.07675	0.0357	0.930169	0.152534	NA	0.218674	FALSE	NA	NA	NA	0	NA
9762	isoComp_00007912	geneComp_00004835	ENST00000570504.5	ACAP1	Control_DMSO	RSV_DMSO	ACAP1	protein_coding	processed_transcript	5.02914	1.92801	3.84763	0.110676	0.226528	0.993138	NA	1.51346	0.3848	0.61426	0.228504	0.408012	0.661025	NA	0.249633	0.19965	0.169025	-0.030625	0.963275	0.411761	NA	0.576629	FALSE	NA	NA	NA	1	NA
9763	isoComp_00007913	geneComp_00004835	ENST00000571471.5	ACAP1	Control_DMSO	RSV_DMSO	ACAP1	protein_coding	processed_transcript	5.02914	1.92801	3.84763	0.110676	0.226528	0.993138	NA	2.03898	0.819358	1.30801	0.324517	0.443592	0.668296	NA	0.390008	0.419025	0.328725	-0.0903	0.838124	0.411761	NA	0.576013	FALSE	NA	NA	NA	0	NA
9764	isoComp_00007914	geneComp_00004835	ENST00000574499.1	ACAP1	Control_DMSO	RSV_DMSO	ACAP1	protein_coding	processed_transcript	5.02914	1.92801	3.84763	0.110676	0.226528	0.993138	NA	1.14438	0.47057	1.67187	0.213264	0.460008	1.80725	NA	0.275892	0.251725	0.431575	0.17985	0.411761	0.411761	NA	0.454611	FALSE	NA	NA	NA	0	NA
9765	isoComp_00007915	geneComp_00004835	ENST00000575415.1	ACAP1	Control_DMSO	RSV_DMSO	ACAP1	protein_coding	retained_intron	5.02914	1.92801	3.84763	0.110676	0.226528	0.993138	NA	0.284729	0.241539	0.221289	0.150298	0.128443	-0.12109	NA	0.0765417	0.12365	0.062675	-0.060975	0.918084	0.411761	NA	0.576053	FALSE	NA	NA	NA	0	NA
26390	isoComp_00007987	geneComp_00004844	ENST00000375888.5	ACBD5	Control_DMSO	RSV_DMSO	ACBD5	protein_coding	protein_coding	9.5497	10.7475	9.25647	0.334201	0.479186	-0.215249	NA	0.102031	0.0356859	0.10433	0.0206432	0.0467961	1.32338	NA	0.0112583	0.003175	0.0106	0.007425	0.368799	0.368799	FALSE	0.999999	TRUE	yes	yes	no	0	NA
26391	isoComp_00007988	geneComp_00004844	ENST00000375897.7	ACBD5	Control_DMSO	RSV_DMSO	ACBD5	protein_coding	protein_coding	9.5497	10.7475	9.25647	0.334201	0.479186	-0.215249	NA	1.71796	1.84431	2.04314	0.435488	0.279093	0.146947	NA	0.179242	0.173675	0.218725	0.04505	0.60916	0.368799	FALSE	0.999999	TRUE	yes	yes	no	1	NA
26392	isoComp_00007989	geneComp_00004844	ENST00000375901.5	ACBD5	Control_DMSO	RSV_DMSO	ACBD5	protein_coding	protein_coding	9.5497	10.7475	9.25647	0.334201	0.479186	-0.215249	NA	0.158519	0.198355	0.0403463	0.104582	0.0403463	-2.04909	NA	0.017075	0.018125	0.0048	-0.013325	0.378729	0.368799	FALSE	0.999975	TRUE	no	yes	no	0	NA
26393	isoComp_00007990	geneComp_00004844	ENST00000375905.8	ACBD5	Control_DMSO	RSV_DMSO	ACBD5	protein_coding	protein_coding	9.5497	10.7475	9.25647	0.334201	0.479186	-0.215249	NA	2.90223	4.7009	3.61953	0.597383	0.42898	-0.37622	NA	0.292542	0.43495	0.394675	-0.040275	0.793708	0.368799	FALSE	0.999998	TRUE	yes	yes	no	0	NA
26394	isoComp_00007991	geneComp_00004844	ENST00000396271.8	ACBD5	Control_DMSO	RSV_DMSO	ACBD5	protein_coding	protein_coding	9.5497	10.7475	9.25647	0.334201	0.479186	-0.215249	NA	3.75047	2.80905	2.7345	0.111056	0.754474	-0.0386659	NA	0.405408	0.262725	0.2942	0.031475	0.962781	0.368799	FALSE	0.999999	TRUE	yes	yes	no	0	NA
26395	isoComp_00007992	geneComp_00004844	ENST00000426079.5	ACBD5	Control_DMSO	RSV_DMSO	ACBD5	protein_coding	protein_coding	9.5497	10.7475	9.25647	0.334201	0.479186	-0.215249	NA	0.90138	1.11927	0.703218	0.172144	0.172219	-0.662973	NA	0.0928	0.10365	0.075675	-0.027975	0.584161	0.368799	FALSE	0.998931	TRUE	yes	yes	no	0	NA
11467	isoComp_00008041	geneComp_00004853	ENST00000278544.9	ACER3	Control_DMSO	RSV_DMSO	ACER3	protein_coding	nonsense_mediated_decay	15.3652	13.4325	15.015	0.595025	1.73424	0.160559	NA	2.60784	1.35152	2.90109	0.358831	0.776367	1.09634	NA	0.160458	0.098175	0.17965	0.081475	0.315101	0.0130905	TRUE	0.162507	FALSE	yes	no	no	0	NA
11469	isoComp_00008043	geneComp_00004853	ENST00000525861.5	ACER3	Control_DMSO	RSV_DMSO	ACER3	protein_coding	nonsense_mediated_decay	15.3652	13.4325	15.015	0.595025	1.73424	0.160559	NA	0.342784	0.391833	0.293042	0.0399709	0.0685187	-0.407079	NA	0.0232667	0.02935	0.01975	-0.0096	0.486105	0.0130905	TRUE	0.0659136	FALSE	yes	no	no	0	NA
11472	isoComp_00008046	geneComp_00004853	ENST00000530182.5	ACER3	Control_DMSO	RSV_DMSO	ACER3	protein_coding	processed_transcript	15.3652	13.4325	15.015	0.595025	1.73424	0.160559	NA	0.215006	0	0	0	0	0	NA	0.012325	0	0	0	NA	0.0130905	NA	0.898807	TRUE	NA	NA	NA	0	NA
11473	isoComp_00008047	geneComp_00004853	ENST00000530334.5	ACER3	Control_DMSO	RSV_DMSO	ACER3	protein_coding	nonsense_mediated_decay	15.3652	13.4325	15.015	0.595025	1.73424	0.160559	NA	0.22527	0.358888	0.187253	0.0556661	0.0561873	-0.903135	NA	0.0163167	0.02685	0.014775	-0.012075	0.288082	0.0130905	TRUE	0.162682	FALSE	yes	no	no	0	NA
11475	isoComp_00008049	geneComp_00004853	ENST00000531352.5	ACER3	Control_DMSO	RSV_DMSO	ACER3	protein_coding	nonsense_mediated_decay	15.3652	13.4325	15.015	0.595025	1.73424	0.160559	NA	1.03096	0.21194	1.31063	0.144891	0.591235	2.57298	NA	0.06255	0.01705	0.078225	0.061175	0.401608	0.0130905	TRUE	0.623909	FALSE	yes	no	no	0	NA
11476	isoComp_00008050	geneComp_00004853	ENST00000531461.5	ACER3	Control_DMSO	RSV_DMSO	ACER3	protein_coding	nonsense_mediated_decay	15.3652	13.4325	15.015	0.595025	1.73424	0.160559	NA	0.649301	0.15051	0.805886	0.053413	0.298364	2.3457	NA	0.03885	0.01115	0.04835	0.0372	0.405639	0.0130905	TRUE	0.179664	FALSE	yes	no	no	0	NA
11477	isoComp_00008051	geneComp_00004853	ENST00000532485.6	ACER3	Control_DMSO	RSV_DMSO	ACER3	protein_coding	protein_coding	15.3652	13.4325	15.015	0.595025	1.73424	0.160559	NA	8.37334	10.0174	7.1128	0.229147	0.143377	-0.493425	NA	0.569017	0.75155	0.4997	-0.25185	0.0130905	0.0130905	FALSE	0.919734	TRUE	yes	no	no	0	NA
11478	isoComp_00008052	geneComp_00004853	ENST00000533873.1	ACER3	Control_DMSO	RSV_DMSO	ACER3	protein_coding	protein_coding	15.3652	13.4325	15.015	0.595025	1.73424	0.160559	NA	1.32499	0.62147	1.77406	0.62147	0.7038	1.49838	NA	0.0802417	0.0413	0.120575	0.079275	0.151822	0.0130905	FALSE	0.837415	TRUE	yes	no	no	0	NA
11479	isoComp_00008053	geneComp_00004853	ENST00000534206.5	ACER3	Control_DMSO	RSV_DMSO	ACER3	protein_coding	protein_coding	15.3652	13.4325	15.015	0.595025	1.73424	0.160559	NA	0.424059	0.240595	0.414352	0.142776	0.346874	0.759905	NA	0.0263583	0.018275	0.02585	0.007575	0.99541	0.0130905	FALSE	0.431101	FALSE	yes	no	no	0	NA
73982	isoComp_00008120	geneComp_00004867	ENST00000343744.6	ACOT11	Control_DMSO	RSV_DMSO	ACOT11	protein_coding	protein_coding	12.124	9.01145	22.9379	0.704989	0.537977	1.34693	NA	8.01116	6.72903	14.2299	0.477	0.594516	1.07933	NA	0.6874	0.748625	0.6198	-0.128825	9.8589e-06	3.33789e-07	FALSE	1	TRUE	yes	no	no	0	TRUE
73984	isoComp_00008122	geneComp_00004867	ENST00000479837.1	ACOT11	Control_DMSO	RSV_DMSO	ACOT11	protein_coding	processed_transcript	12.124	9.01145	22.9379	0.704989	0.537977	1.34693	NA	0.603186	0.501087	1.1172	0.131147	0.235753	1.1411	NA	0.0488167	0.0542	0.0486	-0.0056	0.905622	3.33789e-07	NA	0.903519	TRUE	NA	NA	NA	0	TRUE
73985	isoComp_00008123	geneComp_00004867	ENST00000481208.5	ACOT11	Control_DMSO	RSV_DMSO	ACOT11	protein_coding	processed_transcript	12.124	9.01145	22.9379	0.704989	0.537977	1.34693	NA	3.16298	1.45696	6.96944	0.201479	0.226996	2.25029	NA	0.235492	0.1613	0.30425	0.14295	3.33789e-07	3.33789e-07	NA	1	TRUE	NA	NA	NA	0	TRUE
73986	isoComp_00008124	geneComp_00004867	ENST00000498228.1	ACOT11	Control_DMSO	RSV_DMSO	ACOT11	protein_coding	processed_transcript	12.124	9.01145	22.9379	0.704989	0.537977	1.34693	NA	0.313534	0.260169	0.600178	0.0524467	0.0739176	1.17537	NA	0.0244833	0.0286	0.0264	-0.0022	0.903378	3.33789e-07	NA	0.999424	TRUE	NA	NA	NA	0	TRUE
16609	isoComp_00008137	geneComp_00004873	ENST00000377855.6	ACOT7	Control_DMSO	RSV_DMSO	ACOT7	protein_coding	protein_coding	107.202	61.8112	163.598	3.62272	11.2355	1.40407	NA	56.6097	29.9768	108.122	2.67555	9.27773	1.8504	NA	0.491258	0.4838	0.659525	0.175725	7.4101e-06	7.4101e-06	FALSE	0.999997	TRUE	yes	yes	no	0	TRUE
16612	isoComp_00008140	geneComp_00004873	ENST00000473466.2	ACOT7	Control_DMSO	RSV_DMSO	ACOT7	protein_coding	protein_coding	107.202	61.8112	163.598	3.62272	11.2355	1.40407	NA	10.9783	15.3985	11.8388	1.96193	8.12272	-0.378987	NA	0.130825	0.2543	0.07645	-0.17785	0.362991	7.4101e-06	FALSE	0.999957	TRUE	yes	no	no	0	TRUE
16614	isoComp_00008142	geneComp_00004873	ENST00000545482.5	ACOT7	Control_DMSO	RSV_DMSO	ACOT7	protein_coding	protein_coding	107.202	61.8112	163.598	3.62272	11.2355	1.40407	NA	7.09077	1.51251	4.35814	1.07847	0.752176	1.52057	NA	0.0697833	0.022025	0.026675	0.00465	0.477325	7.4101e-06	FALSE	0.999997	TRUE	yes	yes	no	0	TRUE
16615	isoComp_00008143	geneComp_00004873	ENST00000608083.5	ACOT7	Control_DMSO	RSV_DMSO	ACOT7	protein_coding	protein_coding	107.202	61.8112	163.598	3.62272	11.2355	1.40407	NA	32.1623	14.7281	38.6608	1.38412	6.94047	1.39169	NA	0.304958	0.23685	0.2337	-0.00315	0.935929	7.4101e-06	FALSE	0.999994	TRUE	yes	yes	no	0	TRUE
13698	isoComp_00008174	geneComp_00004878	ENST00000356406.10	ACOX3	Control_DMSO	RSV_DMSO	ACOX3	protein_coding	protein_coding	6.8823	5.84948	6.32845	0.515728	0.381277	0.113356	NA	2.31184	2.60935	1.84041	0.270277	0.326235	-0.501368	NA	0.34845	0.452975	0.29675	-0.156225	0.190681	0.0879232	FALSE	1	TRUE	yes	no	no	0	NA
13699	isoComp_00008175	geneComp_00004878	ENST00000413009.6	ACOX3	Control_DMSO	RSV_DMSO	ACOX3	protein_coding	protein_coding	6.8823	5.84948	6.32845	0.515728	0.381277	0.113356	NA	0.741693	0.93455	0.510807	0.359735	0.123649	-0.858879	NA	0.115083	0.16755	0.083725	-0.083825	0.840485	0.0879232	FALSE	1	TRUE	yes	no	no	0	NA
13700	isoComp_00008176	geneComp_00004878	ENST00000503233.5	ACOX3	Control_DMSO	RSV_DMSO	ACOX3	protein_coding	protein_coding	6.8823	5.84948	6.32845	0.515728	0.381277	0.113356	NA	2.32882	1.50988	2.53583	0.24998	0.191414	0.744179	NA	0.337333	0.26255	0.401125	0.138575	0.0879232	0.0879232	FALSE	1	TRUE	yes	no	no	0	NA
13702	isoComp_00008178	geneComp_00004878	ENST00000512411.5	ACOX3	Control_DMSO	RSV_DMSO	ACOX3	protein_coding	retained_intron	6.8823	5.84948	6.32845	0.515728	0.381277	0.113356	NA	0.133398	0.0485704	0.102117	0.0485704	0.059326	0.936763	NA	0.0188333	0.006575	0.017475	0.0109	0.69761	0.0879232	NA	0.73294	TRUE	NA	NA	NA	0	NA
13703	isoComp_00008179	geneComp_00004878	ENST00000514423.1	ACOX3	Control_DMSO	RSV_DMSO	ACOX3	protein_coding	protein_coding	6.8823	5.84948	6.32845	0.515728	0.381277	0.113356	NA	0.319284	0.37305	0	0.37305	0	-5.25946	NA	0.0392583	0.0506	0	-0.0506	0.817607	0.0879232	FALSE	0.589183	FALSE	no	no	no	0	NA
13704	isoComp_00008180	geneComp_00004878	ENST00000515797.5	ACOX3	Control_DMSO	RSV_DMSO	ACOX3	protein_coding	processed_transcript	6.8823	5.84948	6.32845	0.515728	0.381277	0.113356	NA	0.998563	0.333396	1.30839	0.199013	0.553146	1.94083	NA	0.134033	0.05255	0.196125	0.143575	0.482795	0.0879232	NA	0.0133221	FALSE	NA	NA	NA	0	NA
74524	isoComp_00008227	geneComp_00004884	ENST00000460583.1	ACP6	Control_DMSO	RSV_DMSO	ACP6	protein_coding	retained_intron	12.2797	20.7587	9.11475	0.8718	0.551872	-1.18656	NA	2.36308	3.6146	1.55487	0.130812	0.222174	-1.21178	NA	0.20595	0.1747	0.168375	-0.006325	0.882768	0.00364391	NA	0.878573	TRUE	NA	NA	NA	0	NA
74525	isoComp_00008228	geneComp_00004884	ENST00000487562.5	ACP6	Control_DMSO	RSV_DMSO	ACP6	protein_coding	protein_coding	12.2797	20.7587	9.11475	0.8718	0.551872	-1.18656	NA	0.676055	1.18536	0.339644	0.13441	0.133393	-1.77349	NA	0.0578583	0.0579	0.038525	-0.019375	0.563295	0.00364391	FALSE	0.999267	TRUE	yes	no	no	0	NA
74526	isoComp_00008229	geneComp_00004884	ENST00000493129.2	ACP6	Control_DMSO	RSV_DMSO	ACP6	protein_coding	protein_coding	12.2797	20.7587	9.11475	0.8718	0.551872	-1.18656	NA	3.11511	5.77759	2.30408	0.616019	0.191974	-1.32252	NA	0.234608	0.276025	0.2555	-0.020525	0.780379	0.00364391	FALSE	0.933208	TRUE	yes	no	no	0	NA
74527	isoComp_00008230	geneComp_00004884	ENST00000583509.7	ACP6	Control_DMSO	RSV_DMSO	ACP6	protein_coding	protein_coding	12.2797	20.7587	9.11475	0.8718	0.551872	-1.18656	NA	1.01957	1.80015	0.671738	0.0370513	0.0383173	-1.40882	NA	0.0820833	0.087375	0.074125	-0.01325	0.55666	0.00364391	FALSE	0.999995	TRUE	yes	no	no	1	NA
74528	isoComp_00008231	geneComp_00004884	ENST00000609196.5	ACP6	Control_DMSO	RSV_DMSO	ACP6	protein_coding	protein_coding	12.2797	20.7587	9.11475	0.8718	0.551872	-1.18656	NA	0.933626	1.88744	0.603173	0.151823	0.048683	-1.62969	NA	0.0682333	0.09235	0.066875	-0.025475	0.37359	0.00364391	NA	0.839362	TRUE	NA	NA	NA	0	NA
74529	isoComp_00008232	geneComp_00004884	ENST00000611629.4	ACP6	Control_DMSO	RSV_DMSO	ACP6	protein_coding	protein_coding	12.2797	20.7587	9.11475	0.8718	0.551872	-1.18656	NA	3.55029	5.51303	3.36899	0.443772	0.388889	-0.708867	NA	0.295408	0.2642	0.366125	0.101925	0.00364391	0.00364391	NA	0.893362	TRUE	NA	NA	NA	0	NA
74530	isoComp_00008233	geneComp_00004884	ENST00000613673.4	ACP6	Control_DMSO	RSV_DMSO	ACP6	protein_coding	retained_intron	12.2797	20.7587	9.11475	0.8718	0.551872	-1.18656	NA	0.59754	0.930122	0.272244	0.0397476	0.0437677	-1.7359	NA	0.0540833	0.045125	0.0305	-0.014625	0.245688	0.00364391	NA	0.999121	TRUE	NA	NA	NA	3	NA
39970	isoComp_00008313	geneComp_00004895	ENST00000357430.8	ACSL3	Control_DMSO	RSV_DMSO	ACSL3	protein_coding	protein_coding	177.342	117.217	178.204	2.16936	1.42766	0.60431	NA	49.7787	41.2792	56.6444	1.20221	1.62386	0.456424	NA	0.295708	0.35205	0.317775	-0.034275	0.028634	0.028634	FALSE	1	TRUE	yes	no	no	0	NA
39971	isoComp_00008314	geneComp_00004895	ENST00000392066.7	ACSL3	Control_DMSO	RSV_DMSO	ACSL3	protein_coding	protein_coding	177.342	117.217	178.204	2.16936	1.42766	0.60431	NA	118.179	73.9725	110.414	1.20311	7.01666	0.577795	NA	0.6566	0.6312	0.6189	-0.0123	0.93702	0.028634	FALSE	1	TRUE	yes	no	no	0	NA
39972	isoComp_00008315	geneComp_00004895	ENST00000407441.4	ACSL3	Control_DMSO	RSV_DMSO	ACSL3	protein_coding	nonsense_mediated_decay	177.342	117.217	178.204	2.16936	1.42766	0.60431	NA	6.08656	0	7.2642	0	6.15048	9.50664	NA	0.0291417	0	0.0415	0.0415	0.675407	0.028634	NA	0.744868	TRUE	NA	NA	NA	0	NA
97330	isoComp_00008424	geneComp_00004915	ENST00000570382.1	ACTG1	Control_DMSO	RSV_DMSO	ACTG1	protein_coding	protein_coding	1913.42	1235.65	1650.1	29.0323	104.303	0.417279	NA	29.9148	4.5138	14.9844	2.55264	5.83675	1.72882	NA	0.0122167	0.00365	0.00895	0.0053	0.268413	0.0445293	FALSE	0.994989	TRUE	yes	no	no	0	TRUE
97334	isoComp_00008428	geneComp_00004915	ENST00000573283.7	ACTG1	Control_DMSO	RSV_DMSO	ACTG1	protein_coding	protein_coding	1913.42	1235.65	1650.1	29.0323	104.303	0.417279	NA	1626.51	927.264	1465.11	79.8391	103.903	0.659953	NA	0.835858	0.750225	0.88675	0.136525	0.0445293	0.0445293	FALSE	0.999999	TRUE	yes	no	no	1	TRUE
97335	isoComp_00008429	geneComp_00004915	ENST00000574671.5	ACTG1	Control_DMSO	RSV_DMSO	ACTG1	protein_coding	retained_intron	1913.42	1235.65	1650.1	29.0323	104.303	0.417279	NA	20.9407	14.6565	22.5968	2.1078	4.1622	0.624231	NA	0.0115333	0.01185	0.01365	0.0018	0.811048	0.0445293	NA	0.999946	TRUE	NA	NA	NA	1	TRUE
97340	isoComp_00008434	geneComp_00004915	ENST00000576209.5	ACTG1	Control_DMSO	RSV_DMSO	ACTG1	protein_coding	retained_intron	1913.42	1235.65	1650.1	29.0323	104.303	0.417279	NA	89.0628	194.572	17.5609	79.1516	9.08202	-3.46911	NA	0.0630417	0.15755	0.01135	-0.1462	0.200244	0.0445293	NA	0.999996	TRUE	NA	NA	NA	1	TRUE
97344	isoComp_00008438	geneComp_00004915	ENST00000615544.4	ACTG1	Control_DMSO	RSV_DMSO	ACTG1	protein_coding	protein_coding	1913.42	1235.65	1650.1	29.0323	104.303	0.417279	NA	136.813	90.3074	120.352	0.602612	2.39838	0.414302	NA	0.0723167	0.073175	0.07355	0.000375	0.978636	0.0445293	TRUE	0.999999	TRUE	yes	no	no	0	TRUE
52009	isoComp_00008457	geneComp_00004927	ENST00000429709.7	ACTL6A	Control_DMSO	RSV_DMSO	ACTL6A	protein_coding	protein_coding	73.2235	91.709	62.5977	2.15012	1.44797	-0.550881	NA	41.6985	44.1645	38.1278	1.55705	0.99343	-0.211992	NA	0.582467	0.4823	0.609675	0.127375	0.000207017	8.84324e-05	FALSE	0.999966	TRUE	yes	no	no	0	FALSE
52010	isoComp_00008458	geneComp_00004927	ENST00000450518.6	ACTL6A	Control_DMSO	RSV_DMSO	ACTL6A	protein_coding	protein_coding	73.2235	91.709	62.5977	2.15012	1.44797	-0.550881	NA	25.8553	40.2802	19.4071	2.74411	0.73466	-1.0531	NA	0.340917	0.4395	0.3098	-0.1297	8.84324e-05	8.84324e-05	FALSE	0.999792	TRUE	yes	no	no	0	FALSE
52013	isoComp_00008461	geneComp_00004927	ENST00000467615.5	ACTL6A	Control_DMSO	RSV_DMSO	ACTL6A	protein_coding	processed_transcript	73.2235	91.709	62.5977	2.15012	1.44797	-0.550881	NA	0.870919	1.24536	0.581815	0.340643	0.0980785	-1.08489	NA	0.0116917	0.013825	0.009275	-0.00455	0.676317	8.84324e-05	NA	0.468172	FALSE	NA	NA	NA	0	FALSE
52014	isoComp_00008462	geneComp_00004927	ENST00000468767.6	ACTL6A	Control_DMSO	RSV_DMSO	ACTL6A	protein_coding	processed_transcript	73.2235	91.709	62.5977	2.15012	1.44797	-0.550881	NA	1.28964	1.88852	1.14386	0.303843	0.511626	-0.718409	NA	0.0172333	0.02075	0.018325	-0.002425	0.752373	8.84324e-05	NA	0.498801	FALSE	NA	NA	NA	0	FALSE
52020	isoComp_00008468	geneComp_00004927	ENST00000491202.5	ACTL6A	Control_DMSO	RSV_DMSO	ACTL6A	protein_coding	retained_intron	73.2235	91.709	62.5977	2.15012	1.44797	-0.550881	NA	0.854927	0.843721	0.902441	0.479597	0.0811613	0.0959666	NA	0.0119583	0.00895	0.0144	0.00545	0.327721	8.84324e-05	NA	0.545258	FALSE	NA	NA	NA	0	FALSE
52021	isoComp_00008469	geneComp_00004927	ENST00000494843.5	ACTL6A	Control_DMSO	RSV_DMSO	ACTL6A	protein_coding	retained_intron	73.2235	91.709	62.5977	2.15012	1.44797	-0.550881	NA	1.01399	0.712362	1.31802	0.712362	0.926309	0.878479	NA	0.0143917	0.007325	0.020575	0.01325	0.679379	8.84324e-05	NA	0.499226	FALSE	NA	NA	NA	0	FALSE
46763	isoComp_00008516	geneComp_00004935	ENST00000254286.9	ACTR10	Control_DMSO	RSV_DMSO	ACTR10	protein_coding	protein_coding	66.8832	55.8256	68.7018	2.01179	4.13249	0.299373	NA	15.323	14.239	14.3034	0.409683	1.30407	0.00649637	NA	0.23465	0.256075	0.21275	-0.043325	0.497523	0.00504223	FALSE	0.999893	TRUE	yes	no	no	0	FALSE
46764	isoComp_00008517	geneComp_00004935	ENST00000545307.6	ACTR10	Control_DMSO	RSV_DMSO	ACTR10	protein_coding	nonsense_mediated_decay	66.8832	55.8256	68.7018	2.01179	4.13249	0.299373	NA	21.4349	11.3987	25.3894	2.18846	0.88122	1.15466	NA	0.315675	0.2095	0.374225	0.164725	0.019259	0.00504223	TRUE	0.923229	TRUE	yes	no	no	0	FALSE
46765	isoComp_00008518	geneComp_00004935	ENST00000553907.1	ACTR10	Control_DMSO	RSV_DMSO	ACTR10	protein_coding	nonsense_mediated_decay	66.8832	55.8256	68.7018	2.01179	4.13249	0.299373	NA	6.48246	5.28367	9.05188	0.880754	3.59677	0.775542	NA	0.09385	0.0961	0.1245	0.0284	0.792996	0.00504223	NA	0.526037	FALSE	NA	NA	NA	0	FALSE
46766	isoComp_00008519	geneComp_00004935	ENST00000554402.6	ACTR10	Control_DMSO	RSV_DMSO	ACTR10	protein_coding	nonsense_mediated_decay	66.8832	55.8256	68.7018	2.01179	4.13249	0.299373	NA	12.6985	12.0319	12.6151	1.19308	0.408476	0.0682319	NA	0.192958	0.21505	0.1853	-0.02975	0.52233	0.00504223	NA	0.965079	TRUE	NA	NA	NA	0	FALSE
46767	isoComp_00008520	geneComp_00004935	ENST00000554642.1	ACTR10	Control_DMSO	RSV_DMSO	ACTR10	protein_coding	protein_coding	66.8832	55.8256	68.7018	2.01179	4.13249	0.299373	NA	1.06179	1.91858	0	1.5976	0	-7.5914	NA	0.0170083	0.033125	0	-0.033125	0.42286	0.00504223	NA	0.101106	FALSE	NA	NA	NA	0	FALSE
46769	isoComp_00008522	geneComp_00004935	ENST00000555229.5	ACTR10	Control_DMSO	RSV_DMSO	ACTR10	protein_coding	nonsense_mediated_decay	66.8832	55.8256	68.7018	2.01179	4.13249	0.299373	NA	4.5651	8.09911	1.4441	2.72381	1.4441	-2.47942	NA	0.0718667	0.140025	0.017875	-0.12215	0.128082	0.00504223	TRUE	0.923559	TRUE	yes	no	no	0	FALSE
46771	isoComp_00008524	geneComp_00004935	ENST00000555965.1	ACTR10	Control_DMSO	RSV_DMSO	ACTR10	protein_coding	retained_intron	66.8832	55.8256	68.7018	2.01179	4.13249	0.299373	NA	1.22389	1.14801	0.505479	0.879091	0.328898	-1.16767	NA	0.0166333	0.01975	0.007675	-0.012075	0.971352	0.00504223	NA	0.00751286	FALSE	NA	NA	NA	0	FALSE
46775	isoComp_00008528	geneComp_00004935	ENST00000556694.5	ACTR10	Control_DMSO	RSV_DMSO	ACTR10	protein_coding	retained_intron	66.8832	55.8256	68.7018	2.01179	4.13249	0.299373	NA	1.95244	0	2.93022	0	1.20754	8.19978	NA	0.0251917	0	0.040975	0.040975	0.00504223	0.00504223	NA	0.603965	FALSE	NA	NA	NA	0	FALSE
46776	isoComp_00008529	geneComp_00004935	ENST00000556748.5	ACTR10	Control_DMSO	RSV_DMSO	ACTR10	protein_coding	nonsense_mediated_decay	66.8832	55.8256	68.7018	2.01179	4.13249	0.299373	NA	0.794052	0.771852	0.701625	0.192769	0.112541	-0.135778	NA	0.0120333	0.01385	0.010375	-0.003475	0.719724	0.00504223	TRUE	0.0890705	FALSE	no	no	no	0	FALSE
38622	isoComp_00008602	geneComp_00004949	ENST00000241416.12	ACVR2A	Control_DMSO	RSV_DMSO	ACVR2A	protein_coding	protein_coding	5.05962	3.83546	3.6221	0.184193	0.0958309	-0.0823517	NA	2.46132	2.5943	1.88934	0.148431	0.111849	-0.455393	NA	0.527117	0.684575	0.5222	-0.162375	0.256632	0.0061939	FALSE	0.999996	TRUE	yes	no	yes	0	FALSE
38623	isoComp_00008603	geneComp_00004949	ENST00000404590.1	ACVR2A	Control_DMSO	RSV_DMSO	ACVR2A	protein_coding	protein_coding	5.05962	3.83546	3.6221	0.184193	0.0958309	-0.0823517	NA	2.13666	0.866383	1.55038	0.171058	0.174058	0.832264	NA	0.389325	0.22145	0.427775	0.206325	0.0061939	0.0061939	FALSE	0.999997	TRUE	yes	no	yes	0	FALSE
38626	isoComp_00008606	geneComp_00004949	ENST00000495775.1	ACVR2A	Control_DMSO	RSV_DMSO	ACVR2A	protein_coding	processed_transcript	5.05962	3.83546	3.6221	0.184193	0.0958309	-0.0823517	NA	0.272139	0.180573	0.0606115	0.0726969	0.0379667	-1.43237	NA	0.0449333	0.045275	0.01735	-0.027925	0.56191	0.0061939	NA	0.354255	FALSE	NA	NA	NA	0	FALSE
38627	isoComp_00008607	geneComp_00004949	ENST00000535787.5	ACVR2A	Control_DMSO	RSV_DMSO	ACVR2A	protein_coding	protein_coding	5.05962	3.83546	3.6221	0.184193	0.0958309	-0.0823517	NA	0.106313	0.166021	0	0.136431	0	-4.13768	NA	0.0212667	0.042075	0	-0.042075	0.4656	0.0061939	FALSE	0.999883	TRUE	yes	no	no	0	FALSE
59670	isoComp_00008884	geneComp_00005009	ENST00000271643.8	ADAMTSL4	Control_DMSO	RSV_DMSO	ADAMTSL4	protein_coding	protein_coding	14.3898	18.4097	17.436	0.436137	1.02923	-0.0783573	NA	8.735	11.4231	9.71181	0.654798	0.450529	-0.233916	NA	0.625342	0.6207	0.561975	-0.058725	0.555102	0.0127479	FALSE	1	TRUE	yes	yes	yes	0	NA
59671	isoComp_00008885	geneComp_00005009	ENST00000369038.6	ADAMTSL4	Control_DMSO	RSV_DMSO	ADAMTSL4	protein_coding	protein_coding	14.3898	18.4097	17.436	0.436137	1.02923	-0.0783573	NA	0.80459	1.24399	0.590346	0.705245	0.237993	-1.06266	NA	0.0608917	0.0661	0.036075	-0.030025	0.989094	0.0127479	FALSE	1	TRUE	yes	yes	yes	0	NA
59673	isoComp_00008887	geneComp_00005009	ENST00000369041.9	ADAMTSL4	Control_DMSO	RSV_DMSO	ADAMTSL4	protein_coding	protein_coding	14.3898	18.4097	17.436	0.436137	1.02923	-0.0783573	NA	0.688211	0.218854	1.39845	0.169885	0.106848	2.62161	NA	0.0509583	0.01205	0.08075	0.0687	0.0127479	0.0127479	FALSE	1	TRUE	yes	yes	yes	0	NA
59674	isoComp_00008888	geneComp_00005009	ENST00000483335.1	ADAMTSL4	Control_DMSO	RSV_DMSO	ADAMTSL4	protein_coding	processed_transcript	14.3898	18.4097	17.436	0.436137	1.02923	-0.0783573	NA	0.459247	0.820129	0.450962	0.115734	0.080677	-0.848685	NA	0.0283583	0.04435	0.026525	-0.017825	0.18779	0.0127479	NA	0.333158	FALSE	NA	NA	NA	0	NA
59675	isoComp_00008889	geneComp_00005009	ENST00000489159.1	ADAMTSL4	Control_DMSO	RSV_DMSO	ADAMTSL4	protein_coding	retained_intron	14.3898	18.4097	17.436	0.436137	1.02923	-0.0783573	NA	3.55351	4.50632	5.07069	0.577743	1.18553	0.169875	NA	0.225158	0.245825	0.28265	0.036825	0.796222	0.0127479	NA	0.991776	TRUE	NA	NA	NA	0	NA
72539	isoComp_00008925	geneComp_00005015	ENST00000368471.8	ADAR	Control_DMSO	RSV_DMSO	ADAR	protein_coding	protein_coding	118.325	73.5298	170.109	0.736251	7.64599	1.20995	NA	40.542	32.1698	32.5551	0.781802	3.98614	0.0171739	NA	0.379317	0.437475	0.189275	-0.2482	4.21275e-17	4.21275e-17	FALSE	1	TRUE	yes	yes	no	1	TRUE
72540	isoComp_00008926	geneComp_00005015	ENST00000368474.9	ADAR	Control_DMSO	RSV_DMSO	ADAR	protein_coding	protein_coding	118.325	73.5298	170.109	0.736251	7.64599	1.20995	NA	27.9971	8.63304	60.6094	0.966066	7.68729	2.81017	NA	0.20065	0.117575	0.35195	0.234375	1.4696e-10	4.21275e-17	FALSE	1	TRUE	yes	yes	no	1	TRUE
72545	isoComp_00008931	geneComp_00005015	ENST00000529168.2	ADAR	Control_DMSO	RSV_DMSO	ADAR	protein_coding	protein_coding	118.325	73.5298	170.109	0.736251	7.64599	1.20995	NA	16.6747	11.6448	22.3193	0.348583	3.14478	0.93801	NA	0.143958	0.158325	0.129325	-0.029	0.382284	4.21275e-17	FALSE	1	TRUE	yes	yes	no	1	TRUE
72550	isoComp_00008936	geneComp_00005015	ENST00000648714.1	ADAR	Control_DMSO	RSV_DMSO	ADAR	protein_coding	nonsense_mediated_decay	118.325	73.5298	170.109	0.736251	7.64599	1.20995	NA	2.83237	0.0908821	8.32418	0.0908821	7.8086	6.3683	NA	0.019375	0.001275	0.0561	0.054825	0.389686	4.21275e-17	NA	0.999999	TRUE	NA	NA	NA	1	TRUE
72552	isoComp_00008938	geneComp_00005015	ENST00000649021.1	ADAR	Control_DMSO	RSV_DMSO	ADAR	protein_coding	retained_intron	118.325	73.5298	170.109	0.736251	7.64599	1.20995	NA	1.80619	1.18839	2.7296	0.107751	0.199013	1.19287	NA	0.015225	0.01615	0.016025	-0.000125	0.97892	4.21275e-17	NA	1	TRUE	NA	NA	NA	3	TRUE
72553	isoComp_00008939	geneComp_00005015	ENST00000649022.1	ADAR	Control_DMSO	RSV_DMSO	ADAR	protein_coding	protein_coding	118.325	73.5298	170.109	0.736251	7.64599	1.20995	NA	1.36722	0.925618	2.01787	0.195209	0.641698	1.11597	NA	0.0114667	0.012525	0.011475	-0.00105	0.888524	4.21275e-17	NA	1	TRUE	NA	NA	NA	1	TRUE
72554	isoComp_00008940	geneComp_00005015	ENST00000649042.1	ADAR	Control_DMSO	RSV_DMSO	ADAR	protein_coding	protein_coding	118.325	73.5298	170.109	0.736251	7.64599	1.20995	NA	19.5498	9.78887	34.2339	0.336868	2.32617	1.80516	NA	0.1563	0.13325	0.20425	0.071	0.00572234	4.21275e-17	FALSE	1	TRUE	yes	yes	no	0	TRUE
72556	isoComp_00008942	geneComp_00005015	ENST00000649724.1	ADAR	Control_DMSO	RSV_DMSO	ADAR	protein_coding	protein_coding	118.325	73.5298	170.109	0.736251	7.64599	1.20995	NA	4.20297	7.81464	1.84511	0.739001	1.22882	-2.07652	NA	0.0476167	0.10615	0.010325	-0.095825	0.00391666	4.21275e-17	FALSE	1	TRUE	yes	yes	no	1	TRUE
64070	isoComp_00009095	geneComp_00005038	ENST00000277900.12	ADD3	Control_DMSO	RSV_DMSO	ADD3	protein_coding	protein_coding	20.4198	27.4046	11.9332	0.839275	0.962907	-1.19876	NA	11.4056	14.6644	8.19335	0.738473	0.516656	-0.839017	NA	0.581325	0.53495	0.690275	0.155325	2.52269e-08	2.52269e-08	FALSE	1	TRUE	yes	yes	no	0	FALSE
64071	isoComp_00009096	geneComp_00005038	ENST00000356080.9	ADD3	Control_DMSO	RSV_DMSO	ADD3	protein_coding	protein_coding	20.4198	27.4046	11.9332	0.839275	0.962907	-1.19876	NA	7.27556	10.2425	3.17231	0.154928	0.324851	-1.68784	NA	0.341808	0.375025	0.2649	-0.110125	6.63192e-05	2.52269e-08	FALSE	1	TRUE	yes	yes	no	0	FALSE
64075	isoComp_00009100	geneComp_00005038	ENST00000472568.5	ADD3	Control_DMSO	RSV_DMSO	ADD3	protein_coding	processed_transcript	20.4198	27.4046	11.9332	0.839275	0.962907	-1.19876	NA	0.317464	0.568349	0	0.11347	0	-5.85387	NA	0.0126667	0.0204	0	-0.0204	5.51982e-08	2.52269e-08	NA	0.689911	FALSE	NA	NA	NA	0	FALSE
64080	isoComp_00009105	geneComp_00005038	ENST00000488104.1	ADD3	Control_DMSO	RSV_DMSO	ADD3	protein_coding	processed_transcript	20.4198	27.4046	11.9332	0.839275	0.962907	-1.19876	NA	0.368989	0.123803	0.188111	0.123803	0.188111	0.566195	NA	0.018325	0.004225	0.01505	0.010825	0.882288	2.52269e-08	NA	0.00426325	FALSE	NA	NA	NA	0	FALSE
30634	isoComp_00009265	geneComp_00005061	ENST00000230173.10	ADGRG6	Control_DMSO	RSV_DMSO	ADGRG6	protein_coding	protein_coding	39.9272	40.472	47.1341	0.805984	5.66099	0.219797	NA	28.1029	29.1263	27.4444	0.88117	2.96455	-0.0857806	NA	0.72255	0.719675	0.585825	-0.13385	1.04043e-07	8.16872e-10	FALSE	1	TRUE	yes	no	yes	0	FALSE
30635	isoComp_00009266	geneComp_00005061	ENST00000296932.13	ADGRG6	Control_DMSO	RSV_DMSO	ADGRG6	protein_coding	protein_coding	39.9272	40.472	47.1341	0.805984	5.66099	0.219797	NA	5.31496	2.88571	11.3589	0.453986	0.715893	1.9731	NA	0.124308	0.071775	0.2483	0.176525	8.16872e-10	8.16872e-10	FALSE	1	TRUE	yes	no	yes	0	FALSE
30636	isoComp_00009267	geneComp_00005061	ENST00000367609.8	ADGRG6	Control_DMSO	RSV_DMSO	ADGRG6	protein_coding	protein_coding	39.9272	40.472	47.1341	0.805984	5.66099	0.219797	NA	0.490895	0.24216	0.794666	0.166533	0.0709847	1.67405	NA	0.012525	0.005775	0.01845	0.012675	0.172125	8.16872e-10	FALSE	1	TRUE	yes	no	yes	0	FALSE
30638	isoComp_00009269	geneComp_00005061	ENST00000435011.6	ADGRG6	Control_DMSO	RSV_DMSO	ADGRG6	protein_coding	protein_coding	39.9272	40.472	47.1341	0.805984	5.66099	0.219797	NA	0.858182	0.646826	1.22843	0.0884237	0.512089	0.914935	NA	0.020375	0.016	0.023325	0.007325	0.981018	8.16872e-10	FALSE	0.401534	FALSE	yes	no	yes	0	FALSE
30645	isoComp_00009276	geneComp_00005061	ENST00000541199.5	ADGRG6	Control_DMSO	RSV_DMSO	ADGRG6	protein_coding	protein_coding	39.9272	40.472	47.1341	0.805984	5.66099	0.219797	NA	3.10161	5.02521	3.89959	1.77166	1.68259	-0.365038	NA	0.0695833	0.1233	0.073575	-0.049725	0.883367	8.16872e-10	FALSE	0.946902	TRUE	yes	no	yes	0	FALSE
30646	isoComp_00009277	geneComp_00005061	ENST00000545477.1	ADGRG6	Control_DMSO	RSV_DMSO	ADGRG6	protein_coding	processed_transcript	39.9272	40.472	47.1341	0.805984	5.66099	0.219797	NA	1.05809	1.84397	1.33029	1.84397	1.02711	-0.468074	NA	0.0249917	0.046	0.028975	-0.017025	0.78532	8.16872e-10	NA	0.624662	FALSE	NA	NA	NA	0	FALSE
64043	isoComp_00009380	geneComp_00005079	ENST00000372013.8	ADIRF	Control_DMSO	RSV_DMSO	ADIRF	protein_coding	protein_coding	136.882	89.2575	157.867	11.9154	24.3678	0.822597	NA	86.8732	56.1089	89.682	4.11758	13.7969	0.676493	NA	0.63875	0.647175	0.568275	-0.0789	0.313592	0.313592	FALSE	0.888459	TRUE	no	yes	no	0	NA
64044	isoComp_00009381	geneComp_00005079	ENST00000416348.1	ADIRF	Control_DMSO	RSV_DMSO	ADIRF	protein_coding	protein_coding	136.882	89.2575	157.867	11.9154	24.3678	0.822597	NA	49.9623	33.0772	68.118	8.29022	10.6181	1.04197	NA	0.360775	0.35195	0.431175	0.079225	0.316141	0.313592	FALSE	0.897142	TRUE	no	yes	no	0	NA
68921	isoComp_00009388	geneComp_00005081	ENST00000372734.4	ADK	Control_DMSO	RSV_DMSO	ADK	protein_coding	protein_coding	98.1372	98.8198	68.7404	2.66515	2.21857	-0.523578	NA	62.3421	55.1993	50.3819	1.48193	1.18987	-0.13172	NA	0.645258	0.5593	0.7341	0.1748	6.9692e-11	2.65702e-17	FALSE	0.999667	TRUE	yes	no	no	0	FALSE
68924	isoComp_00009391	geneComp_00005081	ENST00000539909.6	ADK	Control_DMSO	RSV_DMSO	ADK	protein_coding	protein_coding	98.1372	98.8198	68.7404	2.66515	2.21857	-0.523578	NA	18.6746	29.3088	5.54417	1.9116	0.647832	-2.40018	NA	0.18145	0.2959	0.081675	-0.214225	2.65702e-17	2.65702e-17	FALSE	0.999866	TRUE	yes	no	no	0	FALSE
68925	isoComp_00009392	geneComp_00005081	ENST00000541550.6	ADK	Control_DMSO	RSV_DMSO	ADK	protein_coding	protein_coding	98.1372	98.8198	68.7404	2.66515	2.21857	-0.523578	NA	1.04064	0.790594	0.862272	0.227168	0.336289	0.123706	NA	0.0107417	0.00795	0.0127	0.00475	0.744711	2.65702e-17	FALSE	0.999606	TRUE	yes	no	no	0	FALSE
68928	isoComp_00009395	geneComp_00005081	ENST00000672429.1	ADK	Control_DMSO	RSV_DMSO	ADK	protein_coding	protein_coding	98.1372	98.8198	68.7404	2.66515	2.21857	-0.523578	NA	10.002	8.47522	6.21571	0.120464	0.87711	-0.446713	NA	0.0986833	0.085925	0.0895	0.003575	0.872737	2.65702e-17	FALSE	0.999351	TRUE	yes	no	no	0	FALSE
68931	isoComp_00009398	geneComp_00005081	ENST00000673027.1	ADK	Control_DMSO	RSV_DMSO	ADK	protein_coding	protein_coding	98.1372	98.8198	68.7404	2.66515	2.21857	-0.523578	NA	2.33595	1.40893	3.11053	0.609843	1.31972	1.13698	NA	0.0257167	0.014	0.0436	0.0296	0.251686	2.65702e-17	FALSE	0.99932	TRUE	yes	no	no	0	FALSE
68933	isoComp_00009400	geneComp_00005081	ENST00000673352.1	ADK	Control_DMSO	RSV_DMSO	ADK	protein_coding	protein_coding	98.1372	98.8198	68.7404	2.66515	2.21857	-0.523578	NA	2.24833	2.55138	1.03651	0.0606179	0.090872	-1.29134	NA	0.021925	0.02585	0.01505	-0.0108	0.000189976	2.65702e-17	FALSE	0.997743	TRUE	yes	no	no	0	FALSE
85277	isoComp_00009465	geneComp_00005100	ENST00000379774.5	ADPRM	Control_DMSO	RSV_DMSO	ADPRM	protein_coding	protein_coding	13.393	9.70143	17.5051	0.282674	0.691523	0.850844	NA	5.95811	4.66691	6.12762	0.418297	0.612177	0.392123	NA	0.4596	0.483675	0.348075	-0.1356	0.0820685	0.0136618	FALSE	0.999644	TRUE	yes	no	no	0	TRUE
85278	isoComp_00009466	geneComp_00005100	ENST00000468843.1	ADPRM	Control_DMSO	RSV_DMSO	ADPRM	protein_coding	nonsense_mediated_decay	13.393	9.70143	17.5051	0.282674	0.691523	0.850844	NA	5.84146	3.77872	9.27889	0.412473	0.326246	1.2938	NA	0.421633	0.388175	0.53175	0.143575	0.0136618	0.0136618	TRUE	0.935798	TRUE	yes	no	no	0	TRUE
85280	isoComp_00009468	geneComp_00005100	ENST00000609540.1	ADPRM	Control_DMSO	RSV_DMSO	ADPRM	protein_coding	protein_coding	13.393	9.70143	17.5051	0.282674	0.691523	0.850844	NA	1.56702	1.23067	2.06973	0.373254	0.0804901	0.745277	NA	0.116683	0.125325	0.1184	-0.006925	0.97732	0.0136618	FALSE	0.9954	TRUE	yes	no	no	0	TRUE
30247	isoComp_00009514	geneComp_00005113	ENST00000229583.9	ADTRP	Control_DMSO	RSV_DMSO	ADTRP	protein_coding	protein_coding	4.99503	2.88227	9.37852	0.074633	0.124306	1.6987	NA	1.33082	0.88636	2.63173	0.0981752	0.310362	1.55933	NA	0.247875	0.30965	0.2795	-0.03015	0.856527	0.0166668	FALSE	0.992759	TRUE	yes	no	no	0	NA
30248	isoComp_00009515	geneComp_00005113	ENST00000379415.6	ADTRP	Control_DMSO	RSV_DMSO	ADTRP	protein_coding	protein_coding	4.99503	2.88227	9.37852	0.074633	0.124306	1.6987	NA	0.636938	0.0935222	1.16581	0.0436552	0.140484	3.50564	NA	0.133375	0.033475	0.124625	0.09115	0.0166668	0.0166668	FALSE	0.923091	TRUE	yes	no	no	0	NA
30249	isoComp_00009516	geneComp_00005113	ENST00000414691.7	ADTRP	Control_DMSO	RSV_DMSO	ADTRP	protein_coding	protein_coding	4.99503	2.88227	9.37852	0.074633	0.124306	1.6987	NA	2.3151	1.42673	4.13735	0.0988749	0.192982	1.5294	NA	0.489383	0.496275	0.4422	-0.054075	0.626694	0.0166668	FALSE	0.98728	TRUE	yes	no	no	0	NA
30250	isoComp_00009517	geneComp_00005113	ENST00000485323.2	ADTRP	Control_DMSO	RSV_DMSO	ADTRP	protein_coding	nonsense_mediated_decay	4.99503	2.88227	9.37852	0.074633	0.124306	1.6987	NA	0.351781	0.320871	0.700244	0.165763	0.13056	1.10205	NA	0.064525	0.108	0.07475	-0.03325	0.971452	0.0166668	TRUE	0.0658195	FALSE	yes	no	no	0	NA
30252	isoComp_00009519	geneComp_00005113	ENST00000505099.5	ADTRP	Control_DMSO	RSV_DMSO	ADTRP	protein_coding	nonsense_mediated_decay	4.99503	2.88227	9.37852	0.074633	0.124306	1.6987	NA	0.0577708	0.0420792	0.03686	0.0246939	0.03686	-0.152348	NA	0.015925	0.0141	0.00385	-0.01025	0.523436	0.0166668	NA	0.555524	FALSE	NA	NA	NA	0	NA
30253	isoComp_00009520	geneComp_00005113	ENST00000513651.5	ADTRP	Control_DMSO	RSV_DMSO	ADTRP	protein_coding	processed_transcript	4.99503	2.88227	9.37852	0.074633	0.124306	1.6987	NA	0.175022	0.0987504	0.426317	0.0329173	0.180268	2.00435	NA	0.0263583	0.03365	0.045425	0.011775	0.977785	0.0166668	NA	0.331978	FALSE	NA	NA	NA	0	NA
30254	isoComp_00009521	geneComp_00005113	ENST00000514824.5	ADTRP	Control_DMSO	RSV_DMSO	ADTRP	protein_coding	processed_transcript	4.99503	2.88227	9.37852	0.074633	0.124306	1.6987	NA	0.0810793	0.0139552	0.140647	0.00814254	0.0365425	2.65276	NA	0.017675	0.004875	0.01495	0.010075	0.298115	0.0166668	NA	0.00621395	FALSE	NA	NA	NA	0	NA
50709	isoComp_00009695	geneComp_00005175	ENST00000368977.9	AFG1L	Control_DMSO	RSV_DMSO	AFG1L	protein_coding	protein_coding	3.53101	4.76065	4.3446	0.340525	0.460909	-0.131647	NA	1.04941	1.76482	1.01294	0.0255723	0.0934988	-0.79496	NA	0.288417	0.37645	0.23795	-0.1385	0.00775361	0.00775361	FALSE	0.999992	TRUE	yes	no	no	0	TRUE
50710	isoComp_00009696	geneComp_00005175	ENST00000421954.5	AFG1L	Control_DMSO	RSV_DMSO	AFG1L	protein_coding	protein_coding	3.53101	4.76065	4.3446	0.340525	0.460909	-0.131647	NA	1.06289	1.37889	1.39458	0.15253	0.14414	0.0162029	NA	0.298875	0.293075	0.323725	0.03065	0.764186	0.00775361	NA	0.999151	TRUE	NA	NA	NA	0	TRUE
50711	isoComp_00009697	geneComp_00005175	ENST00000430458.1	AFG1L	Control_DMSO	RSV_DMSO	AFG1L	protein_coding	processed_transcript	3.53101	4.76065	4.3446	0.340525	0.460909	-0.131647	NA	0.743444	0.783284	1.1937	0.295228	0.318522	0.601568	NA	0.192917	0.15505	0.2582	0.10315	0.449466	0.00775361	NA	0.603755	FALSE	NA	NA	NA	0	TRUE
50712	isoComp_00009698	geneComp_00005175	ENST00000437715.1	AFG1L	Control_DMSO	RSV_DMSO	AFG1L	protein_coding	protein_coding	3.53101	4.76065	4.3446	0.340525	0.460909	-0.131647	NA	0.651986	0.798795	0.714742	0.0890753	0.244441	-0.158306	NA	0.213733	0.1681	0.173675	0.005575	0.918343	0.00775361	FALSE	0.636957	FALSE	yes	no	no	0	TRUE
70402	isoComp_00009747	geneComp_00005183	ENST00000304032.13	AGAP1	Control_DMSO	RSV_DMSO	AGAP1	protein_coding	protein_coding	7.30054	7.05088	5.87799	0.328222	0.346233	-0.262073	NA	2.48689	2.73126	1.99295	0.265887	0.0409117	-0.452715	NA	0.347383	0.393675	0.3426	-0.051075	0.776873	3.12091e-18	FALSE	1	TRUE	yes	yes	no	0	FALSE
70403	isoComp_00009748	geneComp_00005183	ENST00000336665.9	AGAP1	Control_DMSO	RSV_DMSO	AGAP1	protein_coding	protein_coding	7.30054	7.05088	5.87799	0.328222	0.346233	-0.262073	NA	1.968	0.887972	1.81747	0.304947	0.251994	1.0251	NA	0.262858	0.126025	0.304725	0.1787	0.265016	3.12091e-18	FALSE	1	TRUE	yes	yes	no	0	FALSE
70405	isoComp_00009750	geneComp_00005183	ENST00000409538.5	AGAP1	Control_DMSO	RSV_DMSO	AGAP1	protein_coding	protein_coding	7.30054	7.05088	5.87799	0.328222	0.346233	-0.262073	NA	0.373497	0.47812	0.276977	0.159712	0.14934	-0.7663	NA	0.0539833	0.0699	0.052325	-0.017575	0.739489	3.12091e-18	FALSE	1	TRUE	yes	yes	no	0	FALSE
70408	isoComp_00009753	geneComp_00005183	ENST00000453371.2	AGAP1	Control_DMSO	RSV_DMSO	AGAP1	protein_coding	processed_transcript	7.30054	7.05088	5.87799	0.328222	0.346233	-0.262073	NA	0.232924	0.474232	0.224542	0.283773	0.224542	-1.04585	NA	0.0365583	0.063475	0.0462	-0.017275	0.728923	3.12091e-18	NA	0.999705	TRUE	NA	NA	NA	0	FALSE
70409	isoComp_00009754	geneComp_00005183	ENST00000482882.1	AGAP1	Control_DMSO	RSV_DMSO	AGAP1	protein_coding	retained_intron	7.30054	7.05088	5.87799	0.328222	0.346233	-0.262073	NA	0.175737	0.103174	0.12243	0.025623	0.0187904	0.226691	NA	0.0229417	0.014325	0.020725	0.0064	0.643187	3.12091e-18	NA	0.815226	TRUE	NA	NA	NA	0	FALSE
70410	isoComp_00009755	geneComp_00005183	ENST00000614409.4	AGAP1	Control_DMSO	RSV_DMSO	AGAP1	protein_coding	protein_coding	7.30054	7.05088	5.87799	0.328222	0.346233	-0.262073	NA	0.455855	1.36757	0	0.263667	0	-7.10598	NA	0.0637917	0.191375	0	-0.191375	3.12091e-18	3.12091e-18	FALSE	1	TRUE	yes	yes	no	0	FALSE
70411	isoComp_00009756	geneComp_00005183	ENST00000619456.4	AGAP1	Control_DMSO	RSV_DMSO	AGAP1	protein_coding	protein_coding	7.30054	7.05088	5.87799	0.328222	0.346233	-0.262073	NA	1.46184	1.00856	1.24743	0.156322	0.428861	0.303949	NA	0.193208	0.14125	0.201275	0.060025	0.915333	3.12091e-18	FALSE	0.997272	TRUE	yes	yes	no	0	FALSE
87825	isoComp_00009802	geneComp_00005194	ENST00000374094.8	AGAP5	Control_DMSO	RSV_DMSO	AGAP5	protein_coding	protein_coding	1.40253	1.17895	1.68807	0.303666	0.10935	0.514207	NA	0.660669	0.419831	0.675915	0.0878641	0.0827475	0.67426	NA	0.496825	0.436225	0.4092	-0.027025	0.994492	0.0155996	FALSE	1	TRUE	yes	yes	no	0	TRUE
87826	isoComp_00009803	geneComp_00005194	ENST00000443782.6	AGAP5	Control_DMSO	RSV_DMSO	AGAP5	protein_coding	protein_coding	1.40253	1.17895	1.68807	0.303666	0.10935	0.514207	NA	0.115823	0	0.263645	0	0.173335	4.77423	NA	0.0694833	0	0.153975	0.153975	0.449095	0.0155996	FALSE	1	TRUE	yes	yes	no	0	TRUE
87827	isoComp_00009804	geneComp_00005194	ENST00000581191.5	AGAP5	Control_DMSO	RSV_DMSO	AGAP5	protein_coding	protein_coding	1.40253	1.17895	1.68807	0.303666	0.10935	0.514207	NA	0.166196	0.257574	0.0525275	0.100241	0.0311427	-2.09737	NA	0.132108	0.20105	0.03335	-0.1677	0.0155996	0.0155996	FALSE	1	TRUE	yes	yes	no	0	TRUE
87828	isoComp_00009805	geneComp_00005194	ENST00000607663.1	AGAP5	Control_DMSO	RSV_DMSO	AGAP5	protein_coding	nonsense_mediated_decay	1.40253	1.17895	1.68807	0.303666	0.10935	0.514207	NA	0.459845	0.501544	0.69598	0.197544	0.168092	0.46477	NA	0.301592	0.362725	0.4035	0.040775	0.915404	0.0155996	NA	0.0475368	FALSE	NA	NA	NA	0	TRUE
41870	isoComp_00009921	geneComp_00005218	ENST00000246314.10	AGO3	Control_DMSO	RSV_DMSO	AGO3	protein_coding	protein_coding	7.8998	4.67148	7.64757	0.198923	0.915864	0.709922	NA	1.6768	0.497924	1.21746	0.105266	0.120627	1.27299	NA	0.188742	0.10865	0.164625	0.055975	0.357548	0.000448617	FALSE	1	TRUE	yes	no	no	0	TRUE
41871	isoComp_00009922	geneComp_00005218	ENST00000324350.9	AGO3	Control_DMSO	RSV_DMSO	AGO3	protein_coding	protein_coding	7.8998	4.67148	7.64757	0.198923	0.915864	0.709922	NA	0.0963054	0.138961	0.116727	0.0480393	0.0304888	-0.233204	NA	0.0164583	0.0301	0.01645	-0.01365	0.571304	0.000448617	FALSE	0.978549	TRUE	yes	no	no	0	TRUE
41872	isoComp_00009923	geneComp_00005218	ENST00000373191.9	AGO3	Control_DMSO	RSV_DMSO	AGO3	protein_coding	protein_coding	7.8998	4.67148	7.64757	0.198923	0.915864	0.709922	NA	1.88894	1.7386	1.69217	0.0388728	0.114777	-0.0388291	NA	0.266983	0.374575	0.228975	-0.1456	0.000448617	0.000448617	FALSE	1	TRUE	yes	no	no	0	TRUE
41873	isoComp_00009924	geneComp_00005218	ENST00000397828.3	AGO3	Control_DMSO	RSV_DMSO	AGO3	protein_coding	protein_coding	7.8998	4.67148	7.64757	0.198923	0.915864	0.709922	NA	1.72637	0.457143	1.76825	0.160738	0.497891	1.92852	NA	0.195783	0.1005	0.2264	0.1259	0.387986	0.000448617	FALSE	0.97933	TRUE	yes	no	no	0	TRUE
41874	isoComp_00009925	geneComp_00005218	ENST00000471099.1	AGO3	Control_DMSO	RSV_DMSO	AGO3	protein_coding	retained_intron	7.8998	4.67148	7.64757	0.198923	0.915864	0.709922	NA	0.141046	0.0717226	0.104334	0.0253166	0.104334	0.484451	NA	0.0189917	0.01505	0.021	0.00595	0.506113	0.000448617	NA	0.0422951	FALSE	NA	NA	NA	0	TRUE
41875	isoComp_00009926	geneComp_00005218	ENST00000491443.2	AGO3	Control_DMSO	RSV_DMSO	AGO3	protein_coding	retained_intron	7.8998	4.67148	7.64757	0.198923	0.915864	0.709922	NA	1.73127	1.38641	1.79301	0.313114	0.704515	0.368679	NA	0.224417	0.2902	0.2101	-0.0801	0.723524	0.000448617	NA	0.637799	FALSE	NA	NA	NA	0	TRUE
41876	isoComp_00009927	geneComp_00005218	ENST00000634486.1	AGO3	Control_DMSO	RSV_DMSO	AGO3	protein_coding	nonsense_mediated_decay	7.8998	4.67148	7.64757	0.198923	0.915864	0.709922	NA	0.639057	0.380716	0.955631	0.0810917	0.0439617	1.30535	NA	0.0886167	0.080925	0.13245	0.051525	0.27828	0.000448617	TRUE	1	TRUE	no	no	no	0	TRUE
72077	isoComp_00009944	geneComp_00005222	ENST00000291572.13	AGPAT3	Control_DMSO	RSV_DMSO	AGPAT3	protein_coding	protein_coding	21.6904	23.9726	22.6082	0.967368	0.42032	-0.0845032	NA	1.09047	1.36185	0.697196	0.18869	0.0844541	-0.955947	NA	0.0508083	0.056225	0.03105	-0.025175	0.0173321	6.45692e-11	FALSE	0.999991	TRUE	yes	no	no	0	FALSE
72078	isoComp_00009945	geneComp_00005222	ENST00000327505.6	AGPAT3	Control_DMSO	RSV_DMSO	AGPAT3	protein_coding	protein_coding	21.6904	23.9726	22.6082	0.967368	0.42032	-0.0845032	NA	1.91123	1.47412	1.50473	1.47412	1.50473	0.0294598	NA	0.093975	0.0665	0.06355	-0.00295	0.972545	6.45692e-11	FALSE	0.999993	TRUE	yes	no	no	0	FALSE
72080	isoComp_00009947	geneComp_00005222	ENST00000398061.5	AGPAT3	Control_DMSO	RSV_DMSO	AGPAT3	protein_coding	protein_coding	21.6904	23.9726	22.6082	0.967368	0.42032	-0.0845032	NA	5.67046	5.44387	8.05212	1.98575	1.69938	0.563878	NA	0.2561	0.219975	0.360325	0.14035	0.701547	6.45692e-11	FALSE	0.999993	TRUE	yes	no	no	0	FALSE
72081	isoComp_00009948	geneComp_00005222	ENST00000398063.6	AGPAT3	Control_DMSO	RSV_DMSO	AGPAT3	protein_coding	protein_coding	21.6904	23.9726	22.6082	0.967368	0.42032	-0.0845032	NA	3.45864	2.76092	3.79211	0.533835	0.305192	0.456434	NA	0.163242	0.11545	0.168175	0.052725	0.261822	6.45692e-11	FALSE	0.999992	TRUE	yes	no	no	0	FALSE
72083	isoComp_00009950	geneComp_00005222	ENST00000457068.5	AGPAT3	Control_DMSO	RSV_DMSO	AGPAT3	protein_coding	protein_coding	21.6904	23.9726	22.6082	0.967368	0.42032	-0.0845032	NA	0.347631	0.817025	0	0.817025	0	-6.36986	NA	0.0147333	0.03155	0	-0.03155	0.858285	6.45692e-11	FALSE	0.999836	TRUE	yes	no	no	0	FALSE
72084	isoComp_00009951	geneComp_00005222	ENST00000467358.5	AGPAT3	Control_DMSO	RSV_DMSO	AGPAT3	protein_coding	retained_intron	21.6904	23.9726	22.6082	0.967368	0.42032	-0.0845032	NA	0.254221	0.298846	0.27643	0.0346269	0.0286042	-0.108701	NA	0.011575	0.0124	0.0122	-0.0002	0.972774	6.45692e-11	NA	0.999988	TRUE	NA	NA	NA	0	FALSE
72085	isoComp_00009952	geneComp_00005222	ENST00000474735.1	AGPAT3	Control_DMSO	RSV_DMSO	AGPAT3	protein_coding	processed_transcript	21.6904	23.9726	22.6082	0.967368	0.42032	-0.0845032	NA	0.766621	1.12471	0.568519	0.265779	0.0996834	-0.971887	NA	0.0353583	0.04815	0.02505	-0.0231	0.333128	6.45692e-11	NA	0.129503	FALSE	NA	NA	NA	0	FALSE
72086	isoComp_00009953	geneComp_00005222	ENST00000479117.5	AGPAT3	Control_DMSO	RSV_DMSO	AGPAT3	protein_coding	processed_transcript	21.6904	23.9726	22.6082	0.967368	0.42032	-0.0845032	NA	2.48481	2.56053	2.8991	0.254075	0.545721	0.178507	NA	0.114167	0.1079	0.1271	0.0192	0.776873	6.45692e-11	NA	0.999928	TRUE	NA	NA	NA	0	FALSE
72088	isoComp_00009955	geneComp_00005222	ENST00000484865.1	AGPAT3	Control_DMSO	RSV_DMSO	AGPAT3	protein_coding	retained_intron	21.6904	23.9726	22.6082	0.967368	0.42032	-0.0845032	NA	2.00149	1.66375	2.70545	0.267288	0.361666	0.698103	NA	0.0917417	0.06945	0.118925	0.049475	0.0654725	6.45692e-11	NA	0.531716	FALSE	NA	NA	NA	0	FALSE
72090	isoComp_00009957	geneComp_00005222	ENST00000673856.1	AGPAT3	Control_DMSO	RSV_DMSO	AGPAT3	protein_coding	protein_coding	21.6904	23.9726	22.6082	0.967368	0.42032	-0.0845032	NA	3.5456	6.31369	2.06194	0.341681	0.206184	-1.60978	NA	0.160383	0.26605	0.091475	-0.174575	6.45692e-11	6.45692e-11	FALSE	0.999991	TRUE	yes	no	no	0	FALSE
3571	isoComp_00009958	geneComp_00005223	ENST00000320285.9	AGPAT4	Control_DMSO	RSV_DMSO	AGPAT4	protein_coding	protein_coding	7.32255	2.78612	12.1588	0.318342	0.50103	2.12169	NA	3.67208	1.86662	5.86837	0.0365	0.0743457	1.64728	NA	0.5496	0.693375	0.4847	-0.208675	0.0589974	0.0008575	FALSE	0.999991	TRUE	yes	no	no	0	TRUE
3572	isoComp_00009959	geneComp_00005223	ENST00000366905.3	AGPAT4	Control_DMSO	RSV_DMSO	AGPAT4	protein_coding	protein_coding	7.32255	2.78612	12.1588	0.318342	0.50103	2.12169	NA	2.11885	0.470591	2.84825	0.246485	0.268908	2.57225	NA	0.270992	0.14605	0.233275	0.087225	0.447245	0.0008575	FALSE	0.961036	TRUE	no	no	no	0	TRUE
3574	isoComp_00009961	geneComp_00005223	ENST00000436279.1	AGPAT4	Control_DMSO	RSV_DMSO	AGPAT4	protein_coding	nonsense_mediated_decay	7.32255	2.78612	12.1588	0.318342	0.50103	2.12169	NA	1.11025	0.286524	2.61733	0.0637376	0.194284	3.14738	NA	0.124042	0.09995	0.2156	0.11565	0.0008575	0.0008575	TRUE	0.935718	TRUE	no	no	no	0	TRUE
3576	isoComp_00009963	geneComp_00005223	ENST00000624499.2	AGPAT4	Control_DMSO	RSV_DMSO	AGPAT4	protein_coding	retained_intron	7.32255	2.78612	12.1588	0.318342	0.50103	2.12169	NA	0.316839	0.130467	0.588069	0.00751034	0.143923	2.09008	NA	0.0429417	0.04825	0.04745	-0.0008	0.990858	0.0008575	NA	0.770477	TRUE	NA	NA	NA	0	TRUE
3000	isoComp_00009971	geneComp_00005225	ENST00000264167.10	AGPS	Control_DMSO	RSV_DMSO	AGPS	protein_coding	protein_coding	18.036	21.3709	14.1182	0.651618	1.16173	-0.59775	NA	13.2884	18.0199	9.39474	0.432664	0.301665	-0.938928	NA	0.729342	0.843825	0.6755	-0.168325	9.66364e-05	9.66364e-05	FALSE	1	TRUE	yes	yes	no	0	TRUE
3002	isoComp_00009973	geneComp_00005225	ENST00000460342.1	AGPS	Control_DMSO	RSV_DMSO	AGPS	protein_coding	retained_intron	18.036	21.3709	14.1182	0.651618	1.16173	-0.59775	NA	0.176895	0.0991031	0.356545	0.0413502	0.108244	1.7483	NA	0.0115083	0.004725	0.0257	0.020975	0.0245084	9.66364e-05	NA	0.00779956	FALSE	NA	NA	NA	0	TRUE
3003	isoComp_00009974	geneComp_00005225	ENST00000637633.1	AGPS	Control_DMSO	RSV_DMSO	AGPS	protein_coding	protein_coding	18.036	21.3709	14.1182	0.651618	1.16173	-0.59775	NA	4.43474	3.04698	4.16391	0.208907	0.849341	0.44929	NA	0.251308	0.1423	0.2844	0.1421	0.00426737	9.66364e-05	NA	0.999999	TRUE	NA	NA	NA	0	TRUE
88600	isoComp_00010111	geneComp_00005246	ENST00000357022.6	AHSA2P	Control_DMSO	RSV_DMSO	AHSA2P	transcribed_unitary_pseudogene	processed_transcript	23.6514	26.5967	23.6114	2.15964	1.60719	-0.171697	NA	0.736613	0.380673	0.878782	0.0992741	0.134772	1.18587	NA	0.0328583	0.014725	0.038075	0.02335	0.0278529	2.44846e-05	NA	0.722946	FALSE	NA	NA	NA	0	NA
88601	isoComp_00010112	geneComp_00005246	ENST00000394457.7	AHSA2P	Control_DMSO	RSV_DMSO	AHSA2P	transcribed_unitary_pseudogene	processed_transcript	23.6514	26.5967	23.6114	2.15964	1.60719	-0.171697	NA	1.40924	2.30836	1.22313	0.11154	0.12453	-0.910773	NA	0.0574917	0.087525	0.051525	-0.036	2.44846e-05	2.44846e-05	NA	0.675306	FALSE	NA	NA	NA	1	NA
88602	isoComp_00010113	geneComp_00005246	ENST00000410073.1	AHSA2P	Control_DMSO	RSV_DMSO	AHSA2P	transcribed_unitary_pseudogene	processed_transcript	23.6514	26.5967	23.6114	2.15964	1.60719	-0.171697	NA	0.409043	0.709056	0.423628	0.380656	0.129591	-0.729645	NA	0.015475	0.024025	0.01785	-0.006175	0.981559	2.44846e-05	NA	0.721235	FALSE	NA	NA	NA	0	NA
88604	isoComp_00010115	geneComp_00005246	ENST00000471542.5	AHSA2P	Control_DMSO	RSV_DMSO	AHSA2P	transcribed_unitary_pseudogene	retained_intron	23.6514	26.5967	23.6114	2.15964	1.60719	-0.171697	NA	10.7145	10.2866	9.81049	0.985028	0.40904	-0.0682953	NA	0.46205	0.387075	0.418525	0.03145	0.702448	2.44846e-05	NA	0.0511596	FALSE	NA	NA	NA	3	NA
88605	isoComp_00010116	geneComp_00005246	ENST00000484217.1	AHSA2P	Control_DMSO	RSV_DMSO	AHSA2P	transcribed_unitary_pseudogene	retained_intron	23.6514	26.5967	23.6114	2.15964	1.60719	-0.171697	NA	0.812244	1.01203	1.06627	0.303987	0.0523644	0.0746076	NA	0.03435	0.0399	0.04555	0.00565	0.759008	2.44846e-05	NA	0.0517752	FALSE	NA	NA	NA	3	NA
88606	isoComp_00010117	geneComp_00005246	ENST00000487904.5	AHSA2P	Control_DMSO	RSV_DMSO	AHSA2P	transcribed_unitary_pseudogene	retained_intron	23.6514	26.5967	23.6114	2.15964	1.60719	-0.171697	NA	2.00323	3.77339	1.73383	0.274304	0.751214	-1.11742	NA	0.078375	0.142525	0.0678	-0.074725	0.375299	2.44846e-05	NA	0.729837	TRUE	NA	NA	NA	0	NA
88609	isoComp_00010120	geneComp_00005246	ENST00000493310.1	AHSA2P	Control_DMSO	RSV_DMSO	AHSA2P	transcribed_unitary_pseudogene	processed_transcript	23.6514	26.5967	23.6114	2.15964	1.60719	-0.171697	NA	0.392723	0.536699	0.495727	0.0546144	0.147891	-0.11239	NA	0.0157833	0.020175	0.019975	-0.0002	0.998022	2.44846e-05	NA	0.0156656	FALSE	NA	NA	NA	0	NA
88610	isoComp_00010121	geneComp_00005246	ENST00000642505.1	AHSA2P	Control_DMSO	RSV_DMSO	AHSA2P	transcribed_unitary_pseudogene	retained_intron	23.6514	26.5967	23.6114	2.15964	1.60719	-0.171697	NA	1.43335	1.15765	1.91105	0.228315	0.109301	0.718285	NA	0.0617167	0.04505	0.081675	0.036625	0.0812829	2.44846e-05	NA	0.979394	TRUE	NA	NA	NA	1	NA
88611	isoComp_00010122	geneComp_00005246	ENST00000642732.1	AHSA2P	Control_DMSO	RSV_DMSO	AHSA2P	transcribed_unitary_pseudogene	processed_transcript	23.6514	26.5967	23.6114	2.15964	1.60719	-0.171697	NA	4.65731	4.93479	5.10972	0.456703	0.355981	0.0501547	NA	0.197992	0.18505	0.21915	0.0341	0.461579	2.44846e-05	NA	0.943512	TRUE	NA	NA	NA	1	NA
88612	isoComp_00010123	geneComp_00005246	ENST00000643913.1	AHSA2P	Control_DMSO	RSV_DMSO	AHSA2P	transcribed_unitary_pseudogene	retained_intron	23.6514	26.5967	23.6114	2.15964	1.60719	-0.171697	NA	0.559281	0.567983	0.571097	0.0528214	0.0918054	0.00775085	NA	0.0239167	0.0218	0.0242	0.0024	0.859378	2.44846e-05	NA	0.0827252	FALSE	NA	NA	NA	6	NA
62485	isoComp_00010162	geneComp_00005256	ENST00000275235.8	AIG1	Control_DMSO	RSV_DMSO	AIG1	protein_coding	protein_coding	51.1629	61.0939	48.9164	1.69095	2.61102	-0.320651	NA	1.293	1.49148	1.68489	0.204219	0.173943	0.1748	NA	0.0253917	0.024525	0.03505	0.010525	0.321422	1.24007e-13	FALSE	0.990495	TRUE	yes	no	no	0	TRUE
62486	isoComp_00010163	geneComp_00005256	ENST00000357847.9	AIG1	Control_DMSO	RSV_DMSO	AIG1	protein_coding	protein_coding	51.1629	61.0939	48.9164	1.69095	2.61102	-0.320651	NA	30.4539	40.3967	25.5654	0.698014	1.52297	-0.659837	NA	0.591133	0.66235	0.522275	-0.140075	3.54325e-09	1.24007e-13	FALSE	0.990767	TRUE	yes	no	no	0	TRUE
62487	isoComp_00010164	geneComp_00005256	ENST00000367596.5	AIG1	Control_DMSO	RSV_DMSO	AIG1	protein_coding	protein_coding	51.1629	61.0939	48.9164	1.69095	2.61102	-0.320651	NA	8.44382	6.91948	10.9376	0.654105	1.04785	0.6598	NA	0.169158	0.11275	0.222225	0.109475	1.24007e-13	1.24007e-13	FALSE	0.301452	FALSE	yes	no	no	0	TRUE
62488	isoComp_00010165	geneComp_00005256	ENST00000367601.8	AIG1	Control_DMSO	RSV_DMSO	AIG1	protein_coding	protein_coding	51.1629	61.0939	48.9164	1.69095	2.61102	-0.320651	NA	0.706281	0.876453	1.24239	0.51621	0.319044	0.498569	NA	0.0130417	0.0137	0.025425	0.011725	0.455394	1.24007e-13	FALSE	0.962936	TRUE	yes	no	no	0	TRUE
62489	isoComp_00010166	geneComp_00005256	ENST00000447498.5	AIG1	Control_DMSO	RSV_DMSO	AIG1	protein_coding	protein_coding	51.1629	61.0939	48.9164	1.69095	2.61102	-0.320651	NA	2.6736	3.35166	2.37118	0.362495	0.214685	-0.497499	NA	0.0515583	0.054725	0.0483	-0.006425	0.716812	1.24007e-13	FALSE	0.783887	TRUE	yes	no	no	0	TRUE
62490	isoComp_00010167	geneComp_00005256	ENST00000458219.1	AIG1	Control_DMSO	RSV_DMSO	AIG1	protein_coding	protein_coding	51.1629	61.0939	48.9164	1.69095	2.61102	-0.320651	NA	1.42111	1.52249	0	0.976054	0	-7.25974	NA	0.0275417	0.02475	0	-0.02475	0.479808	1.24007e-13	FALSE	0.653211	FALSE	yes	no	no	0	TRUE
62492	isoComp_00010169	geneComp_00005256	ENST00000494282.6	AIG1	Control_DMSO	RSV_DMSO	AIG1	protein_coding	protein_coding	51.1629	61.0939	48.9164	1.69095	2.61102	-0.320651	NA	3.09828	2.40398	3.56995	0.117832	0.0735048	0.568525	NA	0.0631583	0.0394	0.07335	0.03395	2.76981e-10	1.24007e-13	FALSE	0.88127	TRUE	yes	no	no	0	TRUE
62494	isoComp_00010171	geneComp_00005256	ENST00000646199.1	AIG1	Control_DMSO	RSV_DMSO	AIG1	protein_coding	protein_coding	51.1629	61.0939	48.9164	1.69095	2.61102	-0.320651	NA	2.84622	3.93743	3.23483	0.113301	0.0735209	-0.282767	NA	0.0544667	0.06465	0.06685	0.0022	0.895466	1.24007e-13	FALSE	0.990682	TRUE	yes	no	no	0	TRUE
74025	isoComp_00010239	geneComp_00005274	ENST00000327299.8	AK4	Control_DMSO	RSV_DMSO	AK4	protein_coding	protein_coding	41.3528	39.3283	49.211	0.902673	1.02823	0.323338	NA	15.0949	14.995	18.2535	3.8674	2.25118	0.283518	NA	0.363275	0.37525	0.3728	-0.00245	0.981693	1.73791e-10	FALSE	0.988824	TRUE	yes	no	no	0	TRUE
74026	isoComp_00010240	geneComp_00005274	ENST00000395334.6	AK4	Control_DMSO	RSV_DMSO	AK4	protein_coding	protein_coding	41.3528	39.3283	49.211	0.902673	1.02823	0.323338	NA	0.760425	0	1.26033	0	0.942066	6.98906	NA	0.018225	0	0.025625	0.025625	0.419384	1.73791e-10	FALSE	0.988731	TRUE	yes	no	no	0	TRUE
74027	isoComp_00010241	geneComp_00005274	ENST00000474968.5	AK4	Control_DMSO	RSV_DMSO	AK4	protein_coding	processed_transcript	41.3528	39.3283	49.211	0.902673	1.02823	0.323338	NA	3.48573	2.3256	3.73885	0.337757	0.396066	0.682658	NA	0.086025	0.058625	0.075975	0.01735	0.391151	1.73791e-10	NA	0.915362	TRUE	NA	NA	NA	0	TRUE
74028	isoComp_00010242	geneComp_00005274	ENST00000545314.5	AK4	Control_DMSO	RSV_DMSO	AK4	protein_coding	protein_coding	41.3528	39.3283	49.211	0.902673	1.02823	0.323338	NA	6.77184	9.95779	5.696	3.59273	3.06084	-0.804794	NA	0.167575	0.259625	0.113775	-0.14585	0.652264	1.73791e-10	FALSE	0.988799	TRUE	yes	no	no	0	TRUE
74029	isoComp_00010243	geneComp_00005274	ENST00000546702.5	AK4	Control_DMSO	RSV_DMSO	AK4	protein_coding	protein_coding	41.3528	39.3283	49.211	0.902673	1.02823	0.323338	NA	15.24	12.0499	20.2623	0.329061	0.588638	0.749289	NA	0.364892	0.3065	0.41185	0.10535	1.73791e-10	1.73791e-10	FALSE	0.913617	TRUE	yes	no	no	0	TRUE
13246	isoComp_00010249	geneComp_00005279	ENST00000380818.7	AK6	Control_DMSO	RSV_DMSO	AK6	protein_coding	protein_coding	63.6708	49.788	63.241	1.91647	2.22889	0.345002	NA	26.6758	14.0436	23.0138	1.23099	1.43254	0.71219	NA	0.399	0.281325	0.364325	0.083	0.0415445	0.0415445	FALSE	0.940742	TRUE	yes	no	no	0	NA
13247	isoComp_00010250	geneComp_00005279	ENST00000380822.9	AK6	Control_DMSO	RSV_DMSO	AK6	protein_coding	protein_coding	63.6708	49.788	63.241	1.91647	2.22889	0.345002	NA	16.1986	14.283	17.9701	0.346047	0.472858	0.331086	NA	0.260908	0.28815	0.28485	-0.0033	0.952743	0.0415445	FALSE	0.92306	TRUE	yes	no	no	0	NA
13249	isoComp_00010252	geneComp_00005279	ENST00000512561.5	AK6	Control_DMSO	RSV_DMSO	AK6	protein_coding	protein_coding	63.6708	49.788	63.241	1.91647	2.22889	0.345002	NA	16.9266	17.474	19.5964	0.813973	1.65172	0.165287	NA	0.278733	0.350925	0.30945	-0.041475	0.332292	0.0415445	FALSE	0.879654	TRUE	yes	no	no	0	NA
13250	isoComp_00010253	geneComp_00005279	ENST00000618980.1	AK6	Control_DMSO	RSV_DMSO	AK6	protein_coding	protein_coding	63.6708	49.788	63.241	1.91647	2.22889	0.345002	NA	3.4509	3.68199	2.24428	0.700049	1.0751	-0.711728	NA	0.0547417	0.07295	0.034875	-0.038075	0.459131	0.0415445	FALSE	0.460212	FALSE	yes	no	no	0	NA
68327	isoComp_00010260	geneComp_00005282	ENST00000285397.9	AK9	Control_DMSO	RSV_DMSO	AK9	protein_coding	protein_coding	4.77657	4.99107	3.12181	0.192093	0.291006	-0.675238	NA	3.36575	3.07297	2.45993	0.015111	0.185572	-0.319852	NA	0.7164	0.61835	0.794075	0.175725	0.00399323	0.00399323	FALSE	0.999945	TRUE	yes	yes	no	0	TRUE
68329	isoComp_00010262	geneComp_00005282	ENST00000368948.6	AK9	Control_DMSO	RSV_DMSO	AK9	protein_coding	protein_coding	4.77657	4.99107	3.12181	0.192093	0.291006	-0.675238	NA	0.339126	0.450516	0.132867	0.0592452	0.0307453	-1.68858	NA	0.0675917	0.0917	0.041925	-0.049775	0.126259	0.00399323	FALSE	1	TRUE	yes	yes	no	0	TRUE
68330	isoComp_00010263	geneComp_00005282	ENST00000424296.6	AK9	Control_DMSO	RSV_DMSO	AK9	protein_coding	protein_coding	4.77657	4.99107	3.12181	0.192093	0.291006	-0.675238	NA	0.0991971	0.102092	0.0572199	0.0132795	0.0130311	-0.737719	NA	0.0202417	0.020275	0.01785	-0.002425	0.989203	0.00399323	FALSE	1	TRUE	yes	yes	no	0	TRUE
68332	isoComp_00010265	geneComp_00005282	ENST00000466992.1	AK9	Control_DMSO	RSV_DMSO	AK9	protein_coding	retained_intron	4.77657	4.99107	3.12181	0.192093	0.291006	-0.675238	NA	0.0646726	0.0265408	0.0837516	0.0265408	0.0499716	1.35934	NA	0.0164333	0.0055	0.030575	0.025075	0.589625	0.00399323	NA	1	TRUE	NA	NA	NA	0	TRUE
68334	isoComp_00010267	geneComp_00005282	ENST00000524674.5	AK9	Control_DMSO	RSV_DMSO	AK9	protein_coding	protein_coding	4.77657	4.99107	3.12181	0.192093	0.291006	-0.675238	NA	0.341024	0.259855	0.263193	0.17028	0.164308	0.0177352	NA	0.0685167	0.04975	0.073625	0.023875	0.748298	0.00399323	NA	0.941001	TRUE	NA	NA	NA	0	TRUE
68335	isoComp_00010268	geneComp_00005282	ENST00000532976.1	AK9	Control_DMSO	RSV_DMSO	AK9	protein_coding	protein_coding	4.77657	4.99107	3.12181	0.192093	0.291006	-0.675238	NA	0.413904	0.807787	0.102845	0.0465373	0.102845	-2.85738	NA	0.082725	0.162375	0.035275	-0.1271	0.0333076	0.00399323	FALSE	0.992645	TRUE	yes	yes	no	0	TRUE
68336	isoComp_00010269	geneComp_00005282	ENST00000605986.5	AK9	Control_DMSO	RSV_DMSO	AK9	protein_coding	non_stop_decay	4.77657	4.99107	3.12181	0.192093	0.291006	-0.675238	NA	0.104007	0.186578	0	0.108255	0	-4.29703	NA	0.018125	0.035325	0	-0.035325	0.461398	0.00399323	NA	0.219443	FALSE	NA	NA	NA	0	TRUE
45806	isoComp_00010299	geneComp_00005287	ENST00000354675.10	AKAP12	Control_DMSO	RSV_DMSO	AKAP12	protein_coding	protein_coding	33.2695	5.70953	51.7461	0.162747	3.52528	3.17776	NA	16.789	2.42654	25.0947	0.216172	3.59292	3.36505	NA	0.479908	0.42485	0.476275	0.051425	0.655382	0.654634	FALSE	1	TRUE	yes	yes	no	0	NA
45807	isoComp_00010300	geneComp_00005287	ENST00000402676.7	AKAP12	Control_DMSO	RSV_DMSO	AKAP12	protein_coding	protein_coding	33.2695	5.70953	51.7461	0.162747	3.52528	3.17776	NA	16.1682	3.283	26.6514	0.215573	0.140175	3.01728	NA	0.512692	0.57515	0.523725	-0.051425	0.654634	0.654634	FALSE	1	TRUE	yes	yes	no	0	NA
105351	isoComp_00010321	geneComp_00005290	ENST00000313871.9	AKAP17A	Control_DMSO	RSV_DMSO	AKAP17A	protein_coding	protein_coding	19.57	12.1381	23.0666	0.261594	0.638504	0.9257	NA	14.3355	10.2099	17.1641	0.213359	0.544298	0.748851	NA	0.749942	0.8419	0.743925	-0.097975	0.000719846	1.25245e-07	FALSE	1	TRUE	no	yes	no	0	NA
105352	isoComp_00010322	geneComp_00005290	ENST00000381261.8	AKAP17A	Control_DMSO	RSV_DMSO	AKAP17A	protein_coding	protein_coding	19.57	12.1381	23.0666	0.261594	0.638504	0.9257	NA	3.51407	1.50393	3.71594	0.276083	0.224196	1.29931	NA	0.170558	0.1232	0.1617	0.0385	0.38734	1.25245e-07	FALSE	1	TRUE	no	yes	no	1	NA
105353	isoComp_00010323	geneComp_00005290	ENST00000474361.6	AKAP17A	Control_DMSO	RSV_DMSO	AKAP17A	protein_coding	nonsense_mediated_decay	19.57	12.1381	23.0666	0.261594	0.638504	0.9257	NA	1.72046	0.42429	2.18661	0.0603532	0.212008	2.33855	NA	0.0794917	0.0349	0.094375	0.059475	1.25245e-07	1.25245e-07	TRUE	0.999999	TRUE	no	yes	no	0	NA
23644	isoComp_00010346	geneComp_00005296	ENST00000269701.7	AKAP8	Control_DMSO	RSV_DMSO	AKAP8	protein_coding	protein_coding	7.44076	8.5048	6.8299	0.155221	0.306959	-0.315998	NA	5.98474	6.50001	5.34977	0.229738	0.104838	-0.280489	NA	0.8081	0.76425	0.785975	0.021725	0.703639	0.321401	FALSE	1	TRUE	yes	yes	no	0	NA
23647	isoComp_00010349	geneComp_00005296	ENST00000598597.6	AKAP8	Control_DMSO	RSV_DMSO	AKAP8	protein_coding	nonsense_mediated_decay	7.44076	8.5048	6.8299	0.155221	0.306959	-0.315998	NA	1.23394	1.87651	1.19251	0.177969	0.100254	-0.64967	NA	0.161583	0.220825	0.173875	-0.04695	0.321401	0.321401	NA	0.998022	TRUE	NA	NA	NA	0	NA
23648	isoComp_00010350	geneComp_00005296	ENST00000599883.1	AKAP8	Control_DMSO	RSV_DMSO	AKAP8	protein_coding	nonsense_mediated_decay	7.44076	8.5048	6.8299	0.155221	0.306959	-0.315998	NA	0.143426	0.026419	0.153506	0.026419	0.103255	2.16658	NA	0.0199833	0.003075	0.020975	0.0179	0.581486	0.321401	TRUE	0.970062	TRUE	no	yes	no	0	NA
80107	isoComp_00010383	geneComp_00005299	ENST00000299576.9	AKIP1	Control_DMSO	RSV_DMSO	AKIP1	protein_coding	protein_coding	17.8085	21.3943	19.9087	0.666402	1.06071	-0.103776	NA	6.09604	7.55314	6.60077	0.633604	0.531769	-0.194168	NA	0.342833	0.353925	0.333575	-0.02035	0.859288	0.214212	FALSE	0.948973	TRUE	no	yes	no	0	NA
80108	isoComp_00010384	geneComp_00005299	ENST00000309357.8	AKIP1	Control_DMSO	RSV_DMSO	AKIP1	protein_coding	protein_coding	17.8085	21.3943	19.9087	0.666402	1.06071	-0.103776	NA	0.358726	0.306811	0.72686	0.104561	0.217849	1.21777	NA	0.0185083	0.014375	0.0375	0.023125	0.214212	0.214212	FALSE	0.955057	TRUE	no	no	no	0	NA
80109	isoComp_00010385	geneComp_00005299	ENST00000309377.9	AKIP1	Control_DMSO	RSV_DMSO	AKIP1	protein_coding	protein_coding	17.8085	21.3943	19.9087	0.666402	1.06071	-0.103776	NA	7.06934	6.71204	8.38311	1.61964	2.5414	0.320306	NA	0.413242	0.3198	0.4154	0.0956	0.735179	0.214212	FALSE	0.95683	TRUE	no	yes	no	0	NA
80110	isoComp_00010386	geneComp_00005299	ENST00000396648.6	AKIP1	Control_DMSO	RSV_DMSO	AKIP1	protein_coding	protein_coding	17.8085	21.3943	19.9087	0.666402	1.06071	-0.103776	NA	0.99554	0.726592	0.699009	0.477366	0.431414	-0.0550628	NA	0.0656833	0.032225	0.03675	0.004525	0.994431	0.214212	FALSE	0.949405	TRUE	no	yes	no	0	NA
80114	isoComp_00010390	geneComp_00005299	ENST00000529942.1	AKIP1	Control_DMSO	RSV_DMSO	AKIP1	protein_coding	protein_coding	17.8085	21.3943	19.9087	0.666402	1.06071	-0.103776	NA	0.276638	0.469448	0.312903	0.206306	0.23637	-0.570273	NA	0.0139917	0.022325	0.015925	-0.0064	0.731679	0.214212	FALSE	0.651301	FALSE	no	no	no	0	NA
80115	isoComp_00010391	geneComp_00005299	ENST00000534147.5	AKIP1	Control_DMSO	RSV_DMSO	AKIP1	protein_coding	protein_coding	17.8085	21.3943	19.9087	0.666402	1.06071	-0.103776	NA	2.74107	5.3295	2.89371	1.84539	1.75959	-0.878804	NA	0.12995	0.2433	0.14655	-0.09675	0.720375	0.214212	FALSE	0.957395	TRUE	no	yes	no	0	NA
105510	isoComp_00010440	geneComp_00005306	ENST00000359579.5	AKR1B10	Control_DMSO	RSV_DMSO	AKR1B10	protein_coding	protein_coding	85.1477	232.878	19.8855	5.19359	2.49755	-3.54912	NA	77.6816	212.964	17.4004	4.20366	1.41384	-3.61266	NA	0.934033	0.914775	0.887325	-0.02745	0.748507	0.748507	FALSE	0.999909	TRUE	yes	no	no	0	NA
105512	isoComp_00010442	geneComp_00005306	ENST00000496435.1	AKR1B10	Control_DMSO	RSV_DMSO	AKR1B10	protein_coding	processed_transcript	85.1477	232.878	19.8855	5.19359	2.49755	-3.54912	NA	6.78302	18.0256	2.32342	2.21237	1.09538	-2.95033	NA	0.060425	0.0771	0.104175	0.027075	0.760086	0.748507	NA	0.0127213	FALSE	NA	NA	NA	0	NA
108532	isoComp_00010511	geneComp_00005321	ENST00000344175.9	AKT1S1	Control_DMSO	RSV_DMSO	AKT1S1	protein_coding	protein_coding	44.3982	62.583	36.4852	3.15393	2.01227	-0.778293	NA	29.4493	43.6432	27.6764	3.45642	1.63846	-0.65691	NA	0.650517	0.695075	0.75825	0.063175	0.105234	3.6836e-05	FALSE	0.999512	TRUE	yes	yes	no	0	NA
108533	isoComp_00010512	geneComp_00005321	ENST00000391831.5	AKT1S1	Control_DMSO	RSV_DMSO	AKT1S1	protein_coding	protein_coding	44.3982	62.583	36.4852	3.15393	2.01227	-0.778293	NA	1.09182	1.06916	0.982193	0.211152	0.14667	-0.121218	NA	0.0268167	0.01715	0.0274	0.01025	0.362196	3.6836e-05	FALSE	0.999505	TRUE	yes	yes	no	0	NA
108534	isoComp_00010513	geneComp_00005321	ENST00000391832.7	AKT1S1	Control_DMSO	RSV_DMSO	AKT1S1	protein_coding	protein_coding	44.3982	62.583	36.4852	3.15393	2.01227	-0.778293	NA	1.87338	2.65612	1.29001	0.242975	0.286842	-1.03622	NA	0.0427583	0.043125	0.03605	-0.007075	0.698559	3.6836e-05	FALSE	0.999508	TRUE	yes	yes	no	0	NA
108535	isoComp_00010514	geneComp_00005321	ENST00000391833.5	AKT1S1	Control_DMSO	RSV_DMSO	AKT1S1	protein_coding	protein_coding	44.3982	62.583	36.4852	3.15393	2.01227	-0.778293	NA	1.22075	1.28212	1.01532	0.0518431	0.0540839	-0.333661	NA	0.0295917	0.0206	0.028075	0.007475	0.175216	3.6836e-05	FALSE	0.999459	TRUE	yes	yes	no	0	NA
108537	isoComp_00010516	geneComp_00005321	ENST00000391835.1	AKT1S1	Control_DMSO	RSV_DMSO	AKT1S1	protein_coding	protein_coding	44.3982	62.583	36.4852	3.15393	2.01227	-0.778293	NA	10.1271	12.603	5.35222	0.267429	0.409846	-1.23401	NA	0.237975	0.202775	0.1462	-0.056575	3.6836e-05	3.6836e-05	FALSE	0.999705	TRUE	yes	yes	no	0	NA
23802	isoComp_00010519	geneComp_00005322	ENST00000311278.10	AKT2	Control_DMSO	RSV_DMSO	AKT2	protein_coding	protein_coding	66.5909	67.2585	66.9159	1.92806	0.918838	-0.00736667	NA	1.58916	1.50954	1.81774	0.331975	0.414552	0.266425	NA	0.0241333	0.022675	0.027425	0.00475	0.870308	0.0159003	FALSE	1	TRUE	yes	no	no	0	TRUE
23804	isoComp_00010521	geneComp_00005322	ENST00000391844.8	AKT2	Control_DMSO	RSV_DMSO	AKT2	protein_coding	nonsense_mediated_decay	66.5909	67.2585	66.9159	1.92806	0.918838	-0.00736667	NA	13.4369	14.7112	13.5442	0.90889	2.11034	-0.119156	NA	0.201667	0.219575	0.201625	-0.01795	0.686281	0.0159003	TRUE	0.999999	TRUE	no	yes	no	0	TRUE
23805	isoComp_00010522	geneComp_00005322	ENST00000391845.6	AKT2	Control_DMSO	RSV_DMSO	AKT2	protein_coding	processed_transcript	66.5909	67.2585	66.9159	1.92806	0.918838	-0.00736667	NA	2.75173	3.59621	2.83845	1.55414	1.02319	-0.340307	NA	0.0416	0.05395	0.042475	-0.011475	0.97958	0.0159003	NA	0.999283	TRUE	NA	NA	NA	0	TRUE
23807	isoComp_00010524	geneComp_00005322	ENST00000392038.7	AKT2	Control_DMSO	RSV_DMSO	AKT2	protein_coding	protein_coding	66.5909	67.2585	66.9159	1.92806	0.918838	-0.00736667	NA	4.28857	5.12799	4.5201	0.508493	0.398626	-0.181659	NA	0.0644083	0.076175	0.067825	-0.00835	0.611634	0.0159003	FALSE	1	TRUE	yes	no	no	0	TRUE
23817	isoComp_00010534	geneComp_00005322	ENST00000476266.5	AKT2	Control_DMSO	RSV_DMSO	AKT2	protein_coding	retained_intron	66.5909	67.2585	66.9159	1.92806	0.918838	-0.00736667	NA	11.4249	8.31608	12.4313	1.1699	1.45085	0.579425	NA	0.171842	0.122575	0.186625	0.06405	0.148103	0.0159003	NA	0.999998	TRUE	NA	NA	NA	0	TRUE
23819	isoComp_00010536	geneComp_00005322	ENST00000483166.5	AKT2	Control_DMSO	RSV_DMSO	AKT2	protein_coding	retained_intron	66.5909	67.2585	66.9159	1.92806	0.918838	-0.00736667	NA	1.15255	1.45798	1.14437	0.147175	0.132385	-0.346728	NA	0.0172417	0.021625	0.017075	-0.00455	0.328344	0.0159003	NA	0.780343	TRUE	NA	NA	NA	1	TRUE
23820	isoComp_00010537	geneComp_00005322	ENST00000486368.6	AKT2	Control_DMSO	RSV_DMSO	AKT2	protein_coding	protein_coding	66.5909	67.2585	66.9159	1.92806	0.918838	-0.00736667	NA	5.63065	0	7.60822	0	3.03889	9.57331	NA	0.0857583	0	0.1121	0.1121	0.0159003	0.0159003	FALSE	0.993994	TRUE	yes	no	no	0	TRUE
23826	isoComp_00010543	geneComp_00005322	ENST00000497948.5	AKT2	Control_DMSO	RSV_DMSO	AKT2	protein_coding	protein_coding	66.5909	67.2585	66.9159	1.92806	0.918838	-0.00736667	NA	0.81718	0.677251	1.36165	0.164381	0.201357	0.996998	NA	0.0122083	0.009925	0.02045	0.010525	0.106948	0.0159003	NA	0.866704	TRUE	NA	NA	NA	0	TRUE
23828	isoComp_00010545	geneComp_00005322	ENST00000537834.5	AKT2	Control_DMSO	RSV_DMSO	AKT2	protein_coding	retained_intron	66.5909	67.2585	66.9159	1.92806	0.918838	-0.00736667	NA	0.679282	0.830099	0.487093	0.138124	0.0489719	-0.757045	NA	0.0101583	0.01235	0.00725	-0.0051	0.0940761	0.0159003	NA	0.999753	TRUE	NA	NA	NA	0	TRUE
23832	isoComp_00010549	geneComp_00005322	ENST00000579047.5	AKT2	Control_DMSO	RSV_DMSO	AKT2	protein_coding	protein_coding	66.5909	67.2585	66.9159	1.92806	0.918838	-0.00736667	NA	1.06399	1.21752	1.62323	0.136774	0.0772683	0.411988	NA	0.015875	0.0181	0.0243	0.0062	0.32514	0.0159003	FALSE	1	TRUE	yes	no	no	1	TRUE
23838	isoComp_00010555	geneComp_00005322	ENST00000596634.5	AKT2	Control_DMSO	RSV_DMSO	AKT2	protein_coding	protein_coding	66.5909	67.2585	66.9159	1.92806	0.918838	-0.00736667	NA	17.2154	22.1263	14.4033	1.35283	2.22995	-0.619017	NA	0.256692	0.32855	0.2159	-0.11265	0.0222397	0.0159003	FALSE	0.990907	TRUE	yes	yes	no	0	TRUE
23841	isoComp_00010558	geneComp_00005322	ENST00000672890.1	AKT2	Control_DMSO	RSV_DMSO	AKT2	protein_coding	protein_coding	66.5909	67.2585	66.9159	1.92806	0.918838	-0.00736667	NA	0.707266	0.977814	0.548085	0.111407	0.10436	-0.823754	NA	0.0105917	0.01455	0.00815	-0.0064	0.0627042	0.0159003	FALSE	0.974395	TRUE	yes	no	no	0	TRUE
109196	isoComp_00010914	geneComp_00005576	ENST00000380722.2	AL049775.1	Control_DMSO	RSV_DMSO	AL049775.1	lncRNA	lncRNA	1.50591	1.237	2.8801	0.0901241	0.209868	1.21266	NA	0.341796	0.389922	0.592325	0.15898	0.349403	0.590823	NA	0.2074	0.3397	0.197725	-0.141975	0.690301	0.0201832	NA	0.0133186	FALSE	NA	NA	NA	0	FALSE
109197	isoComp_00010915	geneComp_00005576	ENST00000658182.1	AL049775.1	Control_DMSO	RSV_DMSO	AL049775.1	lncRNA	lncRNA	1.50591	1.237	2.8801	0.0901241	0.209868	1.21266	NA	0.820926	0.515641	1.66065	0.0173285	0.146304	1.66826	NA	0.5885	0.42045	0.57505	0.1546	0.0201832	0.0201832	NA	0.0470639	FALSE	NA	NA	NA	0	FALSE
109198	isoComp_00010916	geneComp_00005576	ENST00000669085.1	AL049775.1	Control_DMSO	RSV_DMSO	AL049775.1	lncRNA	lncRNA	1.50591	1.237	2.8801	0.0901241	0.209868	1.21266	NA	0.343183	0.331435	0.627131	0.220493	0.365373	0.899979	NA	0.204108	0.239875	0.227225	-0.01265	0.972077	0.0201832	NA	0.0137937	FALSE	NA	NA	NA	0	FALSE
115104	isoComp_00011637	geneComp_00006092	ENST00000433671.2	AL139260.1	Control_DMSO	RSV_DMSO	AL139260.1	lncRNA	lncRNA	2.73067	1.90426	2.91784	0.209794	0.37858	0.613048	NA	0.219667	0.182267	0.22427	0.0789788	0.0792041	0.285055	NA	0.0813083	0.0982	0.077025	-0.021175	0.903077	0.208106	NA	0.174918	FALSE	NA	NA	NA	0	NA
115105	isoComp_00011638	geneComp_00006092	ENST00000443161.1	AL139260.1	Control_DMSO	RSV_DMSO	AL139260.1	lncRNA	lncRNA	2.73067	1.90426	2.91784	0.209794	0.37858	0.613048	NA	0.0267947	0.0803841	0	0.0473319	0	-3.17607	NA	0.015575	0.046725	0	-0.046725	0.292646	0.208106	NA	0.0259215	FALSE	NA	NA	NA	0	NA
115106	isoComp_00011639	geneComp_00006092	ENST00000456813.1	AL139260.1	Control_DMSO	RSV_DMSO	AL139260.1	lncRNA	lncRNA	2.73067	1.90426	2.91784	0.209794	0.37858	0.613048	NA	1.06356	0.586747	1.26793	0.197979	0.323262	1.09862	NA	0.370942	0.29325	0.410525	0.117275	0.718534	0.208106	NA	0.373924	FALSE	NA	NA	NA	0	NA
115107	isoComp_00011640	geneComp_00006092	ENST00000663032.1	AL139260.1	Control_DMSO	RSV_DMSO	AL139260.1	lncRNA	lncRNA	2.73067	1.90426	2.91784	0.209794	0.37858	0.613048	NA	1.18069	1.02021	1.23033	0.227658	0.177924	0.267782	NA	0.446508	0.542725	0.438825	-0.1039	0.696037	0.208106	NA	0.174562	FALSE	NA	NA	NA	0	NA
115108	isoComp_00011641	geneComp_00006092	ENST00000667635.1	AL139260.1	Control_DMSO	RSV_DMSO	AL139260.1	lncRNA	lncRNA	2.73067	1.90426	2.91784	0.209794	0.37858	0.613048	NA	0.23996	0.0346484	0.195304	0.0262333	0.045574	2.20108	NA	0.08565	0.019075	0.0736	0.054525	0.208106	0.208106	NA	0.188775	FALSE	NA	NA	NA	0	NA
126637	isoComp_00011786	geneComp_00006167	ENST00000476274.7	AL157935.3	Control_DMSO	RSV_DMSO	AL157935.3	protein_coding	processed_transcript	2.10266	1.93645	2.27586	0.32153	0.341111	0.231897	NA	0.255519	0.52264	0.140132	0.177543	0.112261	-1.82693	NA	0.117358	0.247025	0.0526	-0.194425	0.0605217	0.0605217	NA	0.998951	TRUE	NA	NA	NA	0	NA
126638	isoComp_00011787	geneComp_00006167	ENST00000548587.1	AL157935.3	Control_DMSO	RSV_DMSO	AL157935.3	protein_coding	processed_transcript	2.10266	1.93645	2.27586	0.32153	0.341111	0.231897	NA	0.822979	0.505701	0.915194	0.29861	0.396737	0.84322	NA	0.3341	0.2119	0.35665	0.14475	0.707094	0.0605217	NA	0.0609047	FALSE	NA	NA	NA	0	NA
126639	isoComp_00011788	geneComp_00006167	ENST00000643029.1	AL157935.3	Control_DMSO	RSV_DMSO	AL157935.3	protein_coding	nonsense_mediated_decay	2.10266	1.93645	2.27586	0.32153	0.341111	0.231897	NA	0.0647594	0	0.194278	0	0.106434	4.35246	NA	0.032725	0	0.098175	0.098175	0.0711533	0.0605217	TRUE	0.999884	TRUE	yes	no	yes	1	NA
126640	isoComp_00011789	geneComp_00006167	ENST00000643338.1	AL157935.3	Control_DMSO	RSV_DMSO	AL157935.3	protein_coding	nonsense_mediated_decay	2.10266	1.93645	2.27586	0.32153	0.341111	0.231897	NA	0.341275	0.442666	0.167298	0.13836	0.167298	-1.35227	NA	0.172592	0.226325	0.060275	-0.16605	0.0816736	0.0605217	TRUE	0.999885	TRUE	yes	no	yes	1	NA
126641	isoComp_00011790	geneComp_00006167	ENST00000645007.1	AL157935.3	Control_DMSO	RSV_DMSO	AL157935.3	protein_coding	nonsense_mediated_decay	2.10266	1.93645	2.27586	0.32153	0.341111	0.231897	NA	0.0894967	0.056297	0.102475	0.0408033	0.0796923	0.762593	NA	0.0459083	0.047975	0.049375	0.0014	0.938989	0.0605217	TRUE	0.998379	TRUE	yes	yes	no	1	NA
126642	isoComp_00011791	geneComp_00006167	ENST00000646171.1	AL157935.3	Control_DMSO	RSV_DMSO	AL157935.3	protein_coding	nonsense_mediated_decay	2.10266	1.93645	2.27586	0.32153	0.341111	0.231897	NA	0.528626	0.409143	0.756487	0.137341	0.271315	0.87082	NA	0.297292	0.266775	0.382875	0.1161	0.824138	0.0605217	TRUE	0.999937	TRUE	yes	no	yes	0	NA
131391	isoComp_00011961	geneComp_00006275	ENST00000472233.1	AL162258.1	Control_DMSO	RSV_DMSO	AL162258.1	lncRNA	lncRNA	3.14918	3.41481	4.18901	0.203023	0.555784	0.294026	NA	1.21167	1.51293	1.62142	0.17832	0.190115	0.0992803	NA	0.374417	0.448625	0.389175	-0.05945	0.679515	0.00453402	NA	0.224095	FALSE	NA	NA	NA	1	NA
131392	isoComp_00011962	geneComp_00006275	ENST00000484413.5	AL162258.1	Control_DMSO	RSV_DMSO	AL162258.1	lncRNA	lncRNA	3.14918	3.41481	4.18901	0.203023	0.555784	0.294026	NA	0.771666	1.01091	0.927371	0.172058	0.164217	-0.123164	NA	0.231467	0.293225	0.21945	-0.073775	0.374981	0.00453402	NA	0.0217749	FALSE	NA	NA	NA	1	NA
131393	isoComp_00011963	geneComp_00006275	ENST00000497086.5	AL162258.1	Control_DMSO	RSV_DMSO	AL162258.1	lncRNA	lncRNA	3.14918	3.41481	4.18901	0.203023	0.555784	0.294026	NA	1.16585	0.890974	1.64022	0.112408	0.223661	0.873104	NA	0.394125	0.258175	0.391375	0.1332	0.00453402	0.00453402	NA	0.0668859	FALSE	NA	NA	NA	0	NA
125367	isoComp_00012143	geneComp_00006408	ENST00000524818.1	AL354920.1	Control_DMSO	RSV_DMSO	AL354920.1	lncRNA	lncRNA	3.71097	5.78864	2.80918	0.48269	0.36978	-1.04044	NA	0.408025	1.00945	0.214624	0.0995448	0.130028	-2.18221	NA	0.0830583	0.173925	0.07525	-0.098675	0.232639	0.207606	NA	0.851891	TRUE	NA	NA	NA	0	NA
125368	isoComp_00012144	geneComp_00006408	ENST00000531661.1	AL354920.1	Control_DMSO	RSV_DMSO	AL354920.1	lncRNA	lncRNA	3.71097	5.78864	2.80918	0.48269	0.36978	-1.04044	NA	3.30294	4.77918	2.59456	0.388309	0.355653	-0.878743	NA	0.916942	0.826075	0.92475	0.098675	0.207606	0.207606	NA	0.891749	TRUE	NA	NA	NA	0	NA
132120	isoComp_00012198	geneComp_00006459	ENST00000607952.1	AL355512.1	Control_DMSO	RSV_DMSO	AL355512.1	lncRNA	lncRNA	1.74471	2.17436	2.27886	0.197177	0.809691	0.0674172	NA	0.560116	0	1.10578	0	0.774233	6.80191	NA	0.238633	0	0.2913	0.2913	0.197994	0.000721961	NA	0.0230018	FALSE	NA	NA	NA	0	FALSE
132121	isoComp_00012199	geneComp_00006459	ENST00000609514.1	AL355512.1	Control_DMSO	RSV_DMSO	AL355512.1	lncRNA	lncRNA	1.74471	2.17436	2.27886	0.197177	0.809691	0.0674172	NA	1.1026	2.15195	1.02553	0.194411	0.151863	-1.06196	NA	0.616258	0.98975	0.6251	-0.36465	0.000721961	0.000721961	NA	0.0109441	FALSE	NA	NA	NA	0	FALSE
132122	isoComp_00012200	geneComp_00006459	ENST00000666621.1	AL355512.1	Control_DMSO	RSV_DMSO	AL355512.1	lncRNA	lncRNA	1.74471	2.17436	2.27886	0.197177	0.809691	0.0674172	NA	0.0819869	0.0224075	0.147546	0.00777741	0.0247088	2.28137	NA	0.145108	0.01025	0.083625	0.073375	0.00799805	0.000721961	NA	0.0339792	FALSE	NA	NA	NA	0	FALSE
119640	isoComp_00012507	geneComp_00006678	ENST00000418403.2	AL365226.1	Control_DMSO	RSV_DMSO	AL365226.1	lncRNA	lncRNA	15.6553	4.03246	27.6402	0.389551	2.08401	2.77399	NA	9.18947	2.88767	15.9388	0.334171	1.93632	2.46049	NA	0.621283	0.7188	0.57145	-0.14735	0.0512379	0.0512379	NA	0.0204964	FALSE	NA	NA	NA	0	NA
119642	isoComp_00012509	geneComp_00006678	ENST00000671572.1	AL365226.1	Control_DMSO	RSV_DMSO	AL365226.1	lncRNA	lncRNA	15.6553	4.03246	27.6402	0.389551	2.08401	2.77399	NA	6.45199	1.13334	11.6713	0.245773	0.253045	3.35288	NA	0.3774	0.2784	0.4274	0.149	0.0546047	0.0512379	NA	0.0244034	FALSE	NA	NA	NA	0	NA
111904	isoComp_00012551	geneComp_00006699	ENST00000394517.7	AL390719.1	Control_DMSO	RSV_DMSO	AL390719.1	transcribed_unprocessed_pseudogene	processed_transcript	8.61365	1.35767	16.1376	0.179377	1.81215	3.56154	NA	1.63583	0.26395	1.85837	0.0886629	0.239339	2.7698	NA	0.22295	0.220375	0.115025	-0.10535	0.690234	0.412403	NA	0.00387681	FALSE	NA	NA	NA	0	NA
111906	isoComp_00012553	geneComp_00006699	ENST00000427998.5	AL390719.1	Control_DMSO	RSV_DMSO	AL390719.1	transcribed_unprocessed_pseudogene	processed_transcript	8.61365	1.35767	16.1376	0.179377	1.81215	3.56154	NA	2.16023	0.238362	3.743	0.073375	0.288536	3.91752	NA	0.239425	0.176775	0.23635	0.059575	0.412403	0.412403	NA	0.00389081	FALSE	NA	NA	NA	0	NA
111907	isoComp_00012554	geneComp_00006699	ENST00000433695.1	AL390719.1	Control_DMSO	RSV_DMSO	AL390719.1	transcribed_unprocessed_pseudogene	processed_transcript	8.61365	1.35767	16.1376	0.179377	1.81215	3.56154	NA	1.38246	0.197936	3.52205	0.0631912	0.509726	4.0863	NA	0.147275	0.17445	0.2162	0.04175	0.599276	0.412403	NA	0.0408032	FALSE	NA	NA	NA	0	NA
111908	isoComp_00012555	geneComp_00006699	ENST00000451054.1	AL390719.1	Control_DMSO	RSV_DMSO	AL390719.1	transcribed_unprocessed_pseudogene	processed_transcript	8.61365	1.35767	16.1376	0.179377	1.81215	3.56154	NA	3.0975	0.657419	6.96193	0.222458	0.901239	3.38489	NA	0.348625	0.42835	0.42905	0.0007	0.97779	0.412403	NA	0.00397935	FALSE	NA	NA	NA	0	NA
111909	isoComp_00012556	geneComp_00006699	ENST00000456409.5	AL390719.1	Control_DMSO	RSV_DMSO	AL390719.1	transcribed_unprocessed_pseudogene	processed_transcript	8.61365	1.35767	16.1376	0.179377	1.81215	3.56154	NA	0.312391	0	0	0	0	0	NA	0.039625	0	0	0	NA	0.412403	NA	0.00393935	FALSE	NA	NA	NA	0	NA
125576	isoComp_00013061	geneComp_00007024	ENST00000431840.2	AL591684.2	Control_DMSO	RSV_DMSO	AL591684.2	lncRNA	lncRNA	2.37634	2.36958	2.37893	0.230713	0.204235	0.00565764	NA	1.6055	1.90775	1.47492	0.199892	0.125101	-0.369034	NA	0.676442	0.80405	0.6228	-0.18125	0.000669253	0.000669253	NA	0.631324	FALSE	NA	NA	NA	0	TRUE
125577	isoComp_00013062	geneComp_00007024	ENST00000605970.5	AL591684.2	Control_DMSO	RSV_DMSO	AL591684.2	lncRNA	lncRNA	2.37634	2.36958	2.37893	0.230713	0.204235	0.00565764	NA	0.77084	0.461822	0.904008	0.0448711	0.123474	0.953964	NA	0.323558	0.19595	0.3772	0.18125	0.00131063	0.000669253	NA	0.884467	TRUE	NA	NA	NA	0	TRUE
107253	isoComp_00013177	geneComp_00007108	ENST00000367716.3	AL645568.1	Control_DMSO	RSV_DMSO	AL645568.1	lncRNA	lncRNA	1.3009	1.34544	1.17327	0.076824	0.0382065	-0.195986	NA	0.281253	0.29486	0.373385	0.0342207	0.0470294	0.330648	NA	0.223208	0.2246	0.318	0.0934	0.343613	0.343613	NA	0.704055	FALSE	NA	NA	NA	0	NA
107254	isoComp_00013178	geneComp_00007108	ENST00000437190.2	AL645568.1	Control_DMSO	RSV_DMSO	AL645568.1	lncRNA	lncRNA	1.3009	1.34544	1.17327	0.076824	0.0382065	-0.195986	NA	0.0597072	0.108243	0.0242571	0.093461	0.0242571	-1.78729	NA	0.04415	0.07885	0.0228	-0.05605	0.854796	0.343613	NA	0.0156119	FALSE	NA	NA	NA	0	NA
107255	isoComp_00013179	geneComp_00007108	ENST00000654140.1	AL645568.1	Control_DMSO	RSV_DMSO	AL645568.1	lncRNA	lncRNA	1.3009	1.34544	1.17327	0.076824	0.0382065	-0.195986	NA	0.0313446	0.0300811	0.0490202	0.0192556	0.0286075	0.558287	NA	0.0254833	0.024125	0.042475	0.01835	0.851058	0.343613	NA	0.00073571	FALSE	NA	NA	NA	0	NA
107256	isoComp_00013180	geneComp_00007108	ENST00000654650.1	AL645568.1	Control_DMSO	RSV_DMSO	AL645568.1	lncRNA	lncRNA	1.3009	1.34544	1.17327	0.076824	0.0382065	-0.195986	NA	0.0174557	0.0202806	0	0.0117987	0	-1.59839	NA	0.01295	0.016575	0	-0.016575	0.523968	0.343613	NA	0.0356893	FALSE	NA	NA	NA	0	NA
107257	isoComp_00013181	geneComp_00007108	ENST00000659863.1	AL645568.1	Control_DMSO	RSV_DMSO	AL645568.1	lncRNA	lncRNA	1.3009	1.34544	1.17327	0.076824	0.0382065	-0.195986	NA	0.0279322	0.0271514	0	0.0271514	0	-1.89342	NA	0.0232083	0.0231	0	-0.0231	0.863791	0.343613	NA	0.0160579	FALSE	NA	NA	NA	0	NA
107258	isoComp_00013182	geneComp_00007108	ENST00000660739.1	AL645568.1	Control_DMSO	RSV_DMSO	AL645568.1	lncRNA	lncRNA	1.3009	1.34544	1.17327	0.076824	0.0382065	-0.195986	NA	0.120857	0.0992793	0.152236	0.0358558	0.0516723	0.570072	NA	0.0976333	0.0742	0.132375	0.058175	0.700288	0.343613	NA	0.0170743	FALSE	NA	NA	NA	0	NA
107259	isoComp_00013183	geneComp_00007108	ENST00000661092.1	AL645568.1	Control_DMSO	RSV_DMSO	AL645568.1	lncRNA	lncRNA	1.3009	1.34544	1.17327	0.076824	0.0382065	-0.195986	NA	0.0464936	0.059521	0.0314086	0.021237	0.0314086	-0.747516	NA	0.034625	0.044675	0.026575	-0.0181	0.640532	0.343613	NA	0.0159371	FALSE	NA	NA	NA	0	NA
107260	isoComp_00013184	geneComp_00007108	ENST00000661267.1	AL645568.1	Control_DMSO	RSV_DMSO	AL645568.1	lncRNA	lncRNA	1.3009	1.34544	1.17327	0.076824	0.0382065	-0.195986	NA	0.680884	0.706028	0.476287	0.127862	0.0457981	-0.558208	NA	0.511933	0.513825	0.4039	-0.109925	0.416538	0.343613	NA	0.0156956	FALSE	NA	NA	NA	0	NA
107261	isoComp_00013185	geneComp_00007108	ENST00000669220.1	AL645568.1	Control_DMSO	RSV_DMSO	AL645568.1	lncRNA	lncRNA	1.3009	1.34544	1.17327	0.076824	0.0382065	-0.195986	NA	0.0349687	0	0.0666771	0	0.0666771	2.9388	NA	0.026775	0	0.05385	0.05385	0.738108	0.343613	NA	0.0156998	FALSE	NA	NA	NA	0	NA
9500	isoComp_00013460	geneComp_00007238	ENST00000176643.11	ALDH3A2	Control_DMSO	RSV_DMSO	ALDH3A2	protein_coding	protein_coding	165.569	309.811	43.826	2.79526	1.034	-2.82125	NA	13.4413	11.4084	1.11149	5.69601	1.11149	-3.34787	NA	0.0863667	0.037225	0.02675	-0.010475	0.365415	1.40292e-12	FALSE	0.999998	TRUE	yes	no	no	1	NA
9501	isoComp_00013461	geneComp_00007238	ENST00000339618.8	ALDH3A2	Control_DMSO	RSV_DMSO	ALDH3A2	protein_coding	protein_coding	165.569	309.811	43.826	2.79526	1.034	-2.82125	NA	6.25153	13.4893	1.8655	0.867525	0.269177	-2.84753	NA	0.0368	0.043475	0.04295	-0.000525	1	1.40292e-12	FALSE	0.999999	TRUE	yes	no	no	1	NA
9505	isoComp_00013465	geneComp_00007238	ENST00000476965.5	ALDH3A2	Control_DMSO	RSV_DMSO	ALDH3A2	protein_coding	retained_intron	165.569	309.811	43.826	2.79526	1.034	-2.82125	NA	4.97389	9.19094	1.05723	2.68285	1.05723	-3.10791	NA	0.0292167	0.029525	0.02545	-0.004075	0.0891911	1.40292e-12	NA	0.995124	TRUE	NA	NA	NA	0	NA
9509	isoComp_00013469	geneComp_00007238	ENST00000573947.2	ALDH3A2	Control_DMSO	RSV_DMSO	ALDH3A2	protein_coding	protein_coding	165.569	309.811	43.826	2.79526	1.034	-2.82125	NA	37.1909	67.6367	9.3586	0.839744	0.869635	-2.85212	NA	0.224342	0.21845	0.213	-0.00545	1	1.40292e-12	FALSE	0.0273035	FALSE	no	no	no	0	NA
9514	isoComp_00013474	geneComp_00007238	ENST00000579403.1	ALDH3A2	Control_DMSO	RSV_DMSO	ALDH3A2	protein_coding	retained_intron	165.569	309.811	43.826	2.79526	1.034	-2.82125	NA	2.33109	4.68962	0	0.985009	0	-8.8764	NA	0.0103833	0.015225	0	-0.015225	1.40292e-12	1.40292e-12	NA	0.98181	TRUE	NA	NA	NA	0	NA
9515	isoComp_00013475	geneComp_00007238	ENST00000579855.5	ALDH3A2	Control_DMSO	RSV_DMSO	ALDH3A2	protein_coding	protein_coding	165.569	309.811	43.826	2.79526	1.034	-2.82125	NA	42.7851	102.977	12.5775	10.6392	0.245648	-3.03241	NA	0.236233	0.33185	0.287625	-0.044225	0.638076	1.40292e-12	FALSE	0.999998	TRUE	yes	no	no	0	NA
9517	isoComp_00013477	geneComp_00007238	ENST00000630662.2	ALDH3A2	Control_DMSO	RSV_DMSO	ALDH3A2	protein_coding	protein_coding	165.569	309.811	43.826	2.79526	1.034	-2.82125	NA	2.06578	3.9235	0.832655	0.336455	0.404261	-2.2228	NA	0.0137667	0.0127	0.018425	0.005725	0.969977	1.40292e-12	FALSE	0.99999	TRUE	yes	no	no	1	NA
9523	isoComp_00013483	geneComp_00007238	ENST00000672357.1	ALDH3A2	Control_DMSO	RSV_DMSO	ALDH3A2	protein_coding	protein_coding	165.569	309.811	43.826	2.79526	1.034	-2.82125	NA	31.0201	48.0415	8.80259	5.08435	2.94658	-2.44694	NA	0.201792	0.155225	0.197875	0.04265	0.994338	1.40292e-12	FALSE	0.999998	TRUE	yes	no	no	0	NA
9525	isoComp_00013485	geneComp_00007238	ENST00000672487.1	ALDH3A2	Control_DMSO	RSV_DMSO	ALDH3A2	protein_coding	nonsense_mediated_decay	165.569	309.811	43.826	2.79526	1.034	-2.82125	NA	4.04285	7.47766	0.866884	0.865583	0.347409	-3.09406	NA	0.0235083	0.024125	0.019925	-0.0042	0.743877	1.40292e-12	TRUE	0.997335	TRUE	yes	no	no	1	NA
9528	isoComp_00013488	geneComp_00007238	ENST00000672591.1	ALDH3A2	Control_DMSO	RSV_DMSO	ALDH3A2	protein_coding	protein_coding	165.569	309.811	43.826	2.79526	1.034	-2.82125	NA	6.50263	12.8763	2.36345	0.899751	0.170069	-2.44078	NA	0.0416917	0.041525	0.053825	0.0123	0.0553145	1.40292e-12	NA	0.684686	FALSE	NA	NA	NA	0	NA
9529	isoComp_00013489	geneComp_00007238	ENST00000672608.1	ALDH3A2	Control_DMSO	RSV_DMSO	ALDH3A2	protein_coding	retained_intron	165.569	309.811	43.826	2.79526	1.034	-2.82125	NA	3.02466	5.50237	0.76978	0.638006	0.0517294	-2.82153	NA	0.0184	0.017825	0.017675	-0.00015	0.946921	1.40292e-12	NA	0.994297	TRUE	NA	NA	NA	1	NA
9533	isoComp_00013493	geneComp_00007238	ENST00000673472.1	ALDH3A2	Control_DMSO	RSV_DMSO	ALDH3A2	protein_coding	retained_intron	165.569	309.811	43.826	2.79526	1.034	-2.82125	NA	2.20844	4.00697	0.380768	0.422694	0.172748	-3.36172	NA	0.0125333	0.012925	0.008975	-0.00395	0.564808	1.40292e-12	NA	0.994371	TRUE	NA	NA	NA	0	NA
71477	isoComp_00013507	geneComp_00007241	ENST00000375341.8	ALDH4A1	Control_DMSO	RSV_DMSO	ALDH4A1	protein_coding	protein_coding	6.70047	9.06031	2.20468	0.794679	0.0976977	-2.03405	NA	5.61407	8.15674	1.95854	0.735526	0.175634	-2.05264	NA	0.848225	0.900175	0.883275	-0.0169	0.985023	0.88162	FALSE	1	TRUE	yes	no	no	0	NA
71478	isoComp_00013508	geneComp_00007241	ENST00000432718.1	ALDH4A1	Control_DMSO	RSV_DMSO	ALDH4A1	protein_coding	protein_coding	6.70047	9.06031	2.20468	0.794679	0.0976977	-2.03405	NA	0.70073	0.57943	0.116934	0.0925878	0.0464219	-2.21524	NA	0.0925333	0.063	0.05505	-0.00795	0.88162	0.88162	FALSE	0.999189	TRUE	yes	no	no	0	NA
71480	isoComp_00013510	geneComp_00007241	ENST00000538839.5	ALDH4A1	Control_DMSO	RSV_DMSO	ALDH4A1	protein_coding	protein_coding	6.70047	9.06031	2.20468	0.794679	0.0976977	-2.03405	NA	0.315125	0.255011	0.11327	0.129596	0.0810318	-1.10424	NA	0.0501417	0.030025	0.05525	0.025225	0.970257	0.88162	FALSE	1	TRUE	yes	no	no	0	NA
36999	isoComp_00013518	geneComp_00007243	ENST00000350259.8	ALDH6A1	Control_DMSO	RSV_DMSO	ALDH6A1	protein_coding	protein_coding	10.8548	16.3896	5.02682	0.40644	0.151475	-1.70308	NA	3.58043	4.53807	1.61207	0.390545	0.20515	-1.48742	NA	0.335425	0.276425	0.319075	0.04265	0.681885	0.137873	FALSE	1	TRUE	yes	no	no	0	NA
37000	isoComp_00013519	geneComp_00007243	ENST00000553458.6	ALDH6A1	Control_DMSO	RSV_DMSO	ALDH6A1	protein_coding	protein_coding	10.8548	16.3896	5.02682	0.40644	0.151475	-1.70308	NA	6.59059	11.2537	3.01208	0.373779	0.107086	-1.89807	NA	0.594075	0.68715	0.60025	-0.0869	0.137873	0.137873	FALSE	1	TRUE	yes	no	no	0	NA
37002	isoComp_00013521	geneComp_00007243	ENST00000554231.5	ALDH6A1	Control_DMSO	RSV_DMSO	ALDH6A1	protein_coding	retained_intron	10.8548	16.3896	5.02682	0.40644	0.151475	-1.70308	NA	0.122808	0.112461	0.0195172	0.0344526	0.0195172	-2.05269	NA	0.010675	0.007	0.003625	-0.003375	0.709829	0.137873	NA	0.993177	TRUE	NA	NA	NA	0	NA
37003	isoComp_00013522	geneComp_00007243	ENST00000554501.5	ALDH6A1	Control_DMSO	RSV_DMSO	ALDH6A1	protein_coding	retained_intron	10.8548	16.3896	5.02682	0.40644	0.151475	-1.70308	NA	0.469091	0.35356	0.352881	0.0972034	0.168983	-0.00269987	NA	0.0516083	0.021475	0.0707	0.049225	0.580921	0.137873	NA	0.999962	TRUE	NA	NA	NA	0	NA
90837	isoComp_00013604	geneComp_00007252	ENST00000308742.9	ALG10B	Control_DMSO	RSV_DMSO	ALG10B	protein_coding	protein_coding	9.0172	12.3061	8.41364	0.967457	1.07077	-0.548028	NA	4.67369	7.93153	3.72676	0.247135	0.261162	-1.08763	NA	0.4959	0.653225	0.457875	-0.19535	0.00406513	0.00406513	FALSE	0.999671	TRUE	yes	no	no	1	TRUE
90838	isoComp_00013605	geneComp_00007252	ENST00000548240.1	ALG10B	Control_DMSO	RSV_DMSO	ALG10B	protein_coding	nonsense_mediated_decay	9.0172	12.3061	8.41364	0.967457	1.07077	-0.548028	NA	0.960153	0.662629	0.978941	0.390588	0.357049	0.556074	NA	0.118158	0.0583	0.103475	0.045175	0.643489	0.00406513	TRUE	0.997744	TRUE	yes	no	yes	0	TRUE
90839	isoComp_00013606	geneComp_00007252	ENST00000551464.1	ALG10B	Control_DMSO	RSV_DMSO	ALG10B	protein_coding	protein_coding	9.0172	12.3061	8.41364	0.967457	1.07077	-0.548028	NA	3.32017	3.64363	3.65521	0.914086	0.490453	0.00456574	NA	0.37845	0.28325	0.433125	0.149875	0.171245	0.00406513	FALSE	0.460817	FALSE	yes	no	no	0	TRUE
125017	isoComp_00013609	geneComp_00007253	ENST00000521508.2	ALG11	Control_DMSO	RSV_DMSO	ALG11	protein_coding	protein_coding	23.4003	18.7408	24.1548	0.635449	2.05953	0.365957	NA	11.8809	11.2414	11.1523	0.198266	0.681734	-0.0114731	NA	0.517733	0.601	0.466275	-0.134725	8.56566e-05	8.56566e-05	FALSE	1	TRUE	yes	no	no	1	TRUE
125018	isoComp_00013610	geneComp_00007253	ENST00000523764.1	ALG11	Control_DMSO	RSV_DMSO	ALG11	protein_coding	protein_coding	23.4003	18.7408	24.1548	0.635449	2.05953	0.365957	NA	1.05015	1.41973	0.938792	0.146659	0.190116	-0.59158	NA	0.0476083	0.075925	0.037875	-0.03805	0.0107754	8.56566e-05	FALSE	0.999333	TRUE	no	no	no	0	TRUE
125019	isoComp_00013611	geneComp_00007253	ENST00000616513.1	ALG11	Control_DMSO	RSV_DMSO	ALG11	protein_coding	protein_coding	23.4003	18.7408	24.1548	0.635449	2.05953	0.365957	NA	0.768759	0.727227	0.909371	0.0521939	0.0680739	0.318539	NA	0.0337917	0.038725	0.0382	-0.000525	0.94388	8.56566e-05	FALSE	0.510463	FALSE	no	no	no	0	TRUE
125020	isoComp_00013612	geneComp_00007253	ENST00000649340.1	ALG11	Control_DMSO	RSV_DMSO	ALG11	protein_coding	protein_coding	23.4003	18.7408	24.1548	0.635449	2.05953	0.365957	NA	0.255115	0.333033	0.336548	0.0551908	0.0699765	0.0147047	NA	0.01165	0.01765	0.0138	-0.00385	0.636833	8.56566e-05	FALSE	1	TRUE	yes	no	no	0	TRUE
125021	isoComp_00013613	geneComp_00007253	ENST00000649651.1	ALG11	Control_DMSO	RSV_DMSO	ALG11	protein_coding	processed_transcript	23.4003	18.7408	24.1548	0.635449	2.05953	0.365957	NA	2.95519	2.03081	3.092	0.409959	0.655089	0.604054	NA	0.123517	0.106475	0.126525	0.02005	0.77798	8.56566e-05	NA	0.0308064	FALSE	NA	NA	NA	0	TRUE
125022	isoComp_00013614	geneComp_00007253	ENST00000649708.1	ALG11	Control_DMSO	RSV_DMSO	ALG11	protein_coding	protein_coding	23.4003	18.7408	24.1548	0.635449	2.05953	0.365957	NA	1.39277	0.247949	1.65737	0.247949	0.520387	2.69242	NA	0.054	0.012625	0.0665	0.053875	0.0189539	8.56566e-05	FALSE	0.864111	TRUE	yes	no	no	0	TRUE
125023	isoComp_00013615	geneComp_00007253	ENST00000650049.1	ALG11	Control_DMSO	RSV_DMSO	ALG11	protein_coding	nonsense_mediated_decay	23.4003	18.7408	24.1548	0.635449	2.05953	0.365957	NA	4.91006	2.57675	5.84975	0.181225	0.726528	1.1797	NA	0.203567	0.13875	0.241975	0.103225	0.000639866	8.56566e-05	TRUE	0.960524	TRUE	no	no	no	0	TRUE
72893	isoComp_00013757	geneComp_00007275	ENST00000292566.4	ALKBH4	Control_DMSO	RSV_DMSO	ALKBH4	protein_coding	protein_coding	3.87257	7.18831	3.16569	0.310491	0.219191	-1.18059	NA	2.66978	4.85091	2.01087	0.23025	0.134534	-1.26625	NA	0.7345	0.682375	0.637125	-0.04525	0.70418	0.70418	FALSE	0.999915	TRUE	no	no	no	0	NA
72894	isoComp_00013758	geneComp_00007275	ENST00000490528.1	ALKBH4	Control_DMSO	RSV_DMSO	ALKBH4	protein_coding	nonsense_mediated_decay	3.87257	7.18831	3.16569	0.310491	0.219191	-1.18059	NA	1.19182	2.3045	1.15482	0.509498	0.124152	-0.990587	NA	0.264142	0.31355	0.362875	0.049325	0.711067	0.70418	TRUE	0.999239	TRUE	no	no	no	0	NA
41325	isoComp_00013780	geneComp_00007278	ENST00000245812.8	ALKBH7	Control_DMSO	RSV_DMSO	ALKBH7	protein_coding	protein_coding	13.1268	13.4366	11.1286	2.27338	1.62113	-0.271672	NA	4.39833	8.48502	2.22745	1.1973	0.221348	-1.92476	NA	0.364817	0.7075	0.20755	-0.49995	0.293418	0.00320563	FALSE	0.999183	TRUE	yes	no	no	0	TRUE
41326	isoComp_00013781	geneComp_00007278	ENST00000596657.1	ALKBH7	Control_DMSO	RSV_DMSO	ALKBH7	protein_coding	protein_coding	13.1268	13.4366	11.1286	2.27338	1.62113	-0.271672	NA	0.9732	1.99401	0	1.99401	0	-7.64674	NA	0.0618833	0.1373	0	-0.1373	0.927373	0.00320563	FALSE	0.730935	TRUE	no	no	no	0	TRUE
41327	isoComp_00013782	geneComp_00007278	ENST00000599849.1	ALKBH7	Control_DMSO	RSV_DMSO	ALKBH7	protein_coding	protein_coding	13.1268	13.4366	11.1286	2.27338	1.62113	-0.271672	NA	7.75524	2.95756	8.90114	2.95756	1.54571	1.58633	NA	0.5733	0.1552	0.79245	0.63725	0.00320563	0.00320563	FALSE	0.988892	TRUE	yes	no	no	0	TRUE
93703	isoComp_00013848	geneComp_00007292	ENST00000380149.5	ALOXE3	Control_DMSO	RSV_DMSO	ALOXE3	protein_coding	protein_coding	30.6256	1.93577	85.8981	0.0911418	5.27435	5.46438	NA	2.5896	0.490954	5.24722	0.161088	0.946147	3.39155	NA	0.279392	0.254025	0.0627	-0.191325	0.0287597	2.80726e-52	FALSE	1	TRUE	yes	yes	no	1	TRUE
93704	isoComp_00013849	geneComp_00007292	ENST00000448843.6	ALOXE3	Control_DMSO	RSV_DMSO	ALOXE3	protein_coding	protein_coding	30.6256	1.93577	85.8981	0.0911418	5.27435	5.46438	NA	5.80488	0.868068	16.1956	0.154166	1.63915	4.20602	NA	0.23725	0.44855	0.18765	-0.2609	2.3729e-05	2.80726e-52	FALSE	1	TRUE	yes	no	no	0	TRUE
93705	isoComp_00013850	geneComp_00007292	ENST00000583808.1	ALOXE3	Control_DMSO	RSV_DMSO	ALOXE3	protein_coding	retained_intron	30.6256	1.93577	85.8981	0.0911418	5.27435	5.46438	NA	22.2222	0.57019	64.4512	0.0401308	4.33083	6.79576	NA	0.48095	0.294375	0.74955	0.455175	2.80726e-52	2.80726e-52	NA	0.955219	TRUE	NA	NA	NA	0	TRUE
73704	isoComp_00013942	geneComp_00007310	ENST00000293971.10	AMDHD2	Control_DMSO	RSV_DMSO	AMDHD2	protein_coding	protein_coding	4.45082	6.58105	3.53201	1.10457	0.853521	-0.895938	NA	0.323283	0.904309	0	0.537556	0	-6.51461	NA	0.0431083	0.108225	0	-0.108225	0.49889	0.00129647	FALSE	0.999999	TRUE	yes	no	no	1	TRUE
73705	isoComp_00013943	geneComp_00007310	ENST00000302956.8	AMDHD2	Control_DMSO	RSV_DMSO	AMDHD2	protein_coding	protein_coding	4.45082	6.58105	3.53201	1.10457	0.853521	-0.895938	NA	1.07797	1.70237	0.836455	0.293823	0.173563	-1.01649	NA	0.286417	0.304325	0.302675	-0.00165	0.956525	0.00129647	FALSE	0.999999	TRUE	yes	no	no	2	TRUE
73707	isoComp_00013945	geneComp_00007310	ENST00000563145.1	AMDHD2	Control_DMSO	RSV_DMSO	AMDHD2	protein_coding	retained_intron	4.45082	6.58105	3.53201	1.10457	0.853521	-0.895938	NA	0.510148	0.654842	0.333104	0.174858	0.109605	-0.954366	NA	0.124575	0.09855	0.114775	0.016225	0.990467	0.00129647	NA	0.716637	FALSE	NA	NA	NA	3	TRUE
73708	isoComp_00013946	geneComp_00007310	ENST00000563444.1	AMDHD2	Control_DMSO	RSV_DMSO	AMDHD2	protein_coding	retained_intron	4.45082	6.58105	3.53201	1.10457	0.853521	-0.895938	NA	0.501546	0.0928972	0.827053	0.0928972	0.491956	3.02411	NA	0.120542	0.016775	0.17285	0.156075	0.128892	0.00129647	NA	0.906661	TRUE	NA	NA	NA	1	TRUE
73709	isoComp_00013947	geneComp_00007310	ENST00000563453.1	AMDHD2	Control_DMSO	RSV_DMSO	AMDHD2	protein_coding	retained_intron	4.45082	6.58105	3.53201	1.10457	0.853521	-0.895938	NA	0.412468	0.51047	0.381041	0.152078	0.132414	-0.412495	NA	0.0915167	0.078125	0.092975	0.01485	0.850002	0.00129647	NA	0.309682	FALSE	NA	NA	NA	1	TRUE
73710	isoComp_00013948	geneComp_00007310	ENST00000563633.5	AMDHD2	Control_DMSO	RSV_DMSO	AMDHD2	protein_coding	nonsense_mediated_decay	4.45082	6.58105	3.53201	1.10457	0.853521	-0.895938	NA	0.140865	0.129857	0.192838	0.129857	0.0875072	0.536375	NA	0.0364083	0.02345	0.047225	0.023775	0.25652	0.00129647	TRUE	0.962598	TRUE	no	yes	no	0	TRUE
73711	isoComp_00013949	geneComp_00007310	ENST00000565570.1	AMDHD2	Control_DMSO	RSV_DMSO	AMDHD2	protein_coding	processed_transcript	4.45082	6.58105	3.53201	1.10457	0.853521	-0.895938	NA	0.952408	2.21636	0.265551	0.607341	0.265551	-3.0143	NA	0.160367	0.320025	0.04715	-0.272875	0.00650836	0.00129647	NA	0.145906	FALSE	NA	NA	NA	0	TRUE
73712	isoComp_00013950	geneComp_00007310	ENST00000565963.5	AMDHD2	Control_DMSO	RSV_DMSO	AMDHD2	protein_coding	retained_intron	4.45082	6.58105	3.53201	1.10457	0.853521	-0.895938	NA	0.0338196	0.0262714	0	0.0262714	0	-1.85883	NA	0.01005	0.002825	0	-0.002825	0.937638	0.00129647	NA	0.897642	TRUE	NA	NA	NA	1	TRUE
73714	isoComp_00013952	geneComp_00007310	ENST00000566947.5	AMDHD2	Control_DMSO	RSV_DMSO	AMDHD2	protein_coding	retained_intron	4.45082	6.58105	3.53201	1.10457	0.853521	-0.895938	NA	0.0447906	0	0.0386474	0	0.0386474	2.28236	NA	0.0140833	0	0.01245	0.01245	0.590837	0.00129647	NA	0.881646	TRUE	NA	NA	NA	1	TRUE
73718	isoComp_00013956	geneComp_00007310	ENST00000648227.1	AMDHD2	Control_DMSO	RSV_DMSO	AMDHD2	protein_coding	protein_coding	4.45082	6.58105	3.53201	1.10457	0.853521	-0.895938	NA	0.318006	0.067591	0.589525	0.067591	0.164019	2.94986	NA	0.0890167	0.007275	0.19415	0.186875	0.00129647	0.00129647	FALSE	0.999997	TRUE	yes	no	no	1	TRUE
55424	isoComp_00013977	geneComp_00007316	ENST00000266581.4	AMIGO2	Control_DMSO	RSV_DMSO	AMIGO2	protein_coding	protein_coding	17.5564	23.782	23.0364	0.549556	0.400958	-0.0459351	NA	1.77047	2.43323	2.42787	0.334402	0.303486	-0.00317316	NA	0.0953167	0.1031	0.1055	0.0024	0.965474	0.0926027	FALSE	0.999998	TRUE	yes	no	yes	0	NA
55425	isoComp_00013978	geneComp_00007316	ENST00000429635.1	AMIGO2	Control_DMSO	RSV_DMSO	AMIGO2	protein_coding	protein_coding	17.5564	23.782	23.0364	0.549556	0.400958	-0.0459351	NA	1.49147	1.14286	2.15422	0.16982	0.43627	0.908627	NA	0.11475	0.0484	0.093	0.0446	0.0926027	0.0926027	FALSE	0.999998	TRUE	yes	no	yes	0	NA
55426	isoComp_00013979	geneComp_00007316	ENST00000550413.1	AMIGO2	Control_DMSO	RSV_DMSO	AMIGO2	protein_coding	protein_coding	17.5564	23.782	23.0364	0.549556	0.400958	-0.0459351	NA	14.2945	20.2059	18.4543	0.868025	0.201642	-0.130751	NA	0.789942	0.848525	0.801525	-0.047	0.163217	0.0926027	FALSE	0.999998	TRUE	yes	no	yes	0	NA
66185	isoComp_00013988	geneComp_00007321	ENST00000281471.11	AMN1	Control_DMSO	RSV_DMSO	AMN1	protein_coding	protein_coding	21.5721	14.2363	17.5253	0.497373	0.782347	0.299673	NA	8.92217	6.92604	6.66461	0.175236	0.198936	-0.0554279	NA	0.423783	0.48855	0.381375	-0.107175	0.00462199	0.00367611	FALSE	0.924367	TRUE	yes	no	no	0	TRUE
66186	isoComp_00013989	geneComp_00007321	ENST00000422146.6	AMN1	Control_DMSO	RSV_DMSO	AMN1	protein_coding	processed_transcript	21.5721	14.2363	17.5253	0.497373	0.782347	0.299673	NA	1.75299	1.03298	1.24465	0.176134	0.182163	0.266576	NA	0.077475	0.071925	0.070525	-0.0014	0.994338	0.00367611	NA	0.0734633	FALSE	NA	NA	NA	0	TRUE
66189	isoComp_00013992	geneComp_00007321	ENST00000509386.2	AMN1	Control_DMSO	RSV_DMSO	AMN1	protein_coding	processed_transcript	21.5721	14.2363	17.5253	0.497373	0.782347	0.299673	NA	0.313517	0.151062	0.314006	0.0647962	0.14728	1.0084	NA	0.0146333	0.0105	0.019025	0.008525	0.863408	0.00367611	NA	0.0589851	FALSE	NA	NA	NA	0	TRUE
66190	isoComp_00013993	geneComp_00007321	ENST00000535408.5	AMN1	Control_DMSO	RSV_DMSO	AMN1	protein_coding	protein_coding	21.5721	14.2363	17.5253	0.497373	0.782347	0.299673	NA	0.657348	0.851301	0.286843	0.176912	0.169326	-1.53682	NA	0.0336	0.05915	0.0164	-0.04275	0.161179	0.00367611	FALSE	0.845642	TRUE	yes	no	no	0	TRUE
66191	isoComp_00013994	geneComp_00007321	ENST00000536761.5	AMN1	Control_DMSO	RSV_DMSO	AMN1	protein_coding	protein_coding	21.5721	14.2363	17.5253	0.497373	0.782347	0.299673	NA	2.33661	1.32243	2.2266	0.178222	0.158501	0.747251	NA	0.108708	0.09425	0.127	0.03275	0.298976	0.00367611	FALSE	0.914521	TRUE	yes	no	no	0	TRUE
66193	isoComp_00013996	geneComp_00007321	ENST00000537960.5	AMN1	Control_DMSO	RSV_DMSO	AMN1	protein_coding	protein_coding	21.5721	14.2363	17.5253	0.497373	0.782347	0.299673	NA	0.358769	0.117437	0.0683705	0.0682889	0.0683705	-0.701407	NA	0.0128417	0.0082	0.003875	-0.004325	0.715966	0.00367611	FALSE	0.0686744	FALSE	no	no	no	0	TRUE
66195	isoComp_00013998	geneComp_00007321	ENST00000541931.5	AMN1	Control_DMSO	RSV_DMSO	AMN1	protein_coding	protein_coding	21.5721	14.2363	17.5253	0.497373	0.782347	0.299673	NA	6.7594	3.56913	6.3761	0.435184	0.45709	0.835325	NA	0.308225	0.248575	0.362725	0.11415	0.00367611	0.00367611	FALSE	0.0147471	FALSE	no	no	no	0	TRUE
79406	isoComp_00014005	geneComp_00007323	ENST00000299004.13	AMOTL1	Control_DMSO	RSV_DMSO	AMOTL1	protein_coding	protein_coding	48.5545	40.7544	69.2727	1.10575	6.18773	0.765187	NA	11.108	12.8042	17.0465	0.728293	2.70728	0.412575	NA	0.217208	0.3135	0.24075	-0.07275	0.0452601	0.0452601	FALSE	0.752056	TRUE	no	no	no	0	NA
79407	isoComp_00014006	geneComp_00007323	ENST00000317829.12	AMOTL1	Control_DMSO	RSV_DMSO	AMOTL1	protein_coding	protein_coding	48.5545	40.7544	69.2727	1.10575	6.18773	0.765187	NA	11.1605	7.94467	15.4068	0.600101	1.04371	0.954631	NA	0.23745	0.194975	0.23335	0.038375	0.691667	0.0452601	FALSE	1	TRUE	yes	yes	no	0	NA
79408	isoComp_00014007	geneComp_00007323	ENST00000433060.3	AMOTL1	Control_DMSO	RSV_DMSO	AMOTL1	protein_coding	protein_coding	48.5545	40.7544	69.2727	1.10575	6.18773	0.765187	NA	26.1493	19.9699	36.5922	0.507795	4.46846	0.873379	NA	0.542583	0.4907	0.52275	0.03205	0.558171	0.0452601	FALSE	1	TRUE	yes	yes	no	0	NA
60977	isoComp_00014447	geneComp_00007378	ENST00000272972.7	ANKMY1	Control_DMSO	RSV_DMSO	ANKMY1	protein_coding	protein_coding	5.26039	7.09649	4.83309	1.18647	0.660333	-0.553211	NA	0.316743	0.415418	0.324861	0.0615362	0.0267407	-0.345319	NA	0.0637583	0.068525	0.071	0.002475	0.932254	0.0300659	FALSE	1	TRUE	yes	no	no	0	TRUE
60978	isoComp_00014448	geneComp_00007378	ENST00000361678.8	ANKMY1	Control_DMSO	RSV_DMSO	ANKMY1	protein_coding	protein_coding	5.26039	7.09649	4.83309	1.18647	0.660333	-0.553211	NA	0.335484	0.512605	0.317644	0.0989967	0.0151419	-0.673593	NA	0.0636	0.07275	0.0703	-0.00245	0.914422	0.0300659	FALSE	1	TRUE	yes	yes	no	0	TRUE
60979	isoComp_00014449	geneComp_00007378	ENST00000373318.6	ANKMY1	Control_DMSO	RSV_DMSO	ANKMY1	protein_coding	protein_coding	5.26039	7.09649	4.83309	1.18647	0.660333	-0.553211	NA	0.087112	0.0749919	0.0220037	0.0439107	0.0220037	-1.40908	NA	0.0218083	0.0106	0.006325	-0.004275	0.802777	0.0300659	FALSE	1	TRUE	yes	yes	no	0	TRUE
60980	isoComp_00014450	geneComp_00007378	ENST00000391988.3	ANKMY1	Control_DMSO	RSV_DMSO	ANKMY1	protein_coding	protein_coding	5.26039	7.09649	4.83309	1.18647	0.660333	-0.553211	NA	0.161279	0.238327	0.189312	0.153424	0.0116058	-0.317211	NA	0.02765	0.029175	0.041475	0.0123	0.615803	0.0300659	NA	0.994782	TRUE	NA	NA	NA	0	TRUE
60982	isoComp_00014452	geneComp_00007378	ENST00000405002.5	ANKMY1	Control_DMSO	RSV_DMSO	ANKMY1	protein_coding	protein_coding	5.26039	7.09649	4.83309	1.18647	0.660333	-0.553211	NA	1.41079	1.44584	1.71688	0.085067	0.0718263	0.246315	NA	0.294633	0.2186	0.37595	0.15735	0.0836438	0.0300659	FALSE	0.999612	TRUE	yes	no	no	1	TRUE
60985	isoComp_00014455	geneComp_00007378	ENST00000407275.2	ANKMY1	Control_DMSO	RSV_DMSO	ANKMY1	protein_coding	protein_coding	5.26039	7.09649	4.83309	1.18647	0.660333	-0.553211	NA	0.872044	1.63302	0.60013	0.685065	0.60013	-1.42916	NA	0.127042	0.206525	0.090825	-0.1157	0.0660647	0.0300659	NA	0.380608	FALSE	NA	NA	NA	0	TRUE
60986	isoComp_00014456	geneComp_00007378	ENST00000411765.1	ANKMY1	Control_DMSO	RSV_DMSO	ANKMY1	protein_coding	protein_coding	5.26039	7.09649	4.83309	1.18647	0.660333	-0.553211	NA	0.0679659	0.127088	0.0497848	0.0718035	0.0497848	-1.19725	NA	0.0117667	0.014475	0.0115	-0.002975	0.67998	0.0300659	FALSE	0.667783	FALSE	no	yes	no	0	TRUE
60987	isoComp_00014457	geneComp_00007378	ENST00000441168.5	ANKMY1	Control_DMSO	RSV_DMSO	ANKMY1	protein_coding	protein_coding	5.26039	7.09649	4.83309	1.18647	0.660333	-0.553211	NA	0.688412	1.17349	0.132661	0.359597	0.132661	-3.05239	NA	0.125083	0.171725	0.027	-0.144725	0.0300659	0.0300659	FALSE	0.967407	TRUE	yes	no	no	0	TRUE
60988	isoComp_00014458	geneComp_00007378	ENST00000443318.1	ANKMY1	Control_DMSO	RSV_DMSO	ANKMY1	protein_coding	protein_coding	5.26039	7.09649	4.83309	1.18647	0.660333	-0.553211	NA	0.245795	0.345058	0.392326	0.20003	0.240496	0.180309	NA	0.0428667	0.042	0.0866	0.0446	0.924321	0.0300659	NA	0.723545	FALSE	NA	NA	NA	0	TRUE
60990	isoComp_00014460	geneComp_00007378	ENST00000462004.5	ANKMY1	Control_DMSO	RSV_DMSO	ANKMY1	protein_coding	processed_transcript	5.26039	7.09649	4.83309	1.18647	0.660333	-0.553211	NA	0.107872	0.133855	0.119518	0.0341377	0.0770835	-0.151469	NA	0.0212417	0.02015	0.024525	0.004375	0.871389	0.0300659	NA	0.421119	FALSE	NA	NA	NA	0	TRUE
60991	isoComp_00014461	geneComp_00007378	ENST00000464991.5	ANKMY1	Control_DMSO	RSV_DMSO	ANKMY1	protein_coding	retained_intron	5.26039	7.09649	4.83309	1.18647	0.660333	-0.553211	NA	0.0900669	0.0432574	0.0732362	0.0250635	0.0258334	0.644229	NA	0.0227667	0.007075	0.017625	0.01055	0.540165	0.0300659	NA	0.493402	FALSE	NA	NA	NA	1	TRUE
60992	isoComp_00014462	geneComp_00007378	ENST00000480230.5	ANKMY1	Control_DMSO	RSV_DMSO	ANKMY1	protein_coding	retained_intron	5.26039	7.09649	4.83309	1.18647	0.660333	-0.553211	NA	0.178165	0.212153	0.131707	0.0219019	0.0180684	-0.648643	NA	0.037725	0.031	0.028575	-0.002425	0.914678	0.0300659	NA	0.998454	TRUE	NA	NA	NA	1	TRUE
60994	isoComp_00014464	geneComp_00007378	ENST00000489677.1	ANKMY1	Control_DMSO	RSV_DMSO	ANKMY1	protein_coding	retained_intron	5.26039	7.09649	4.83309	1.18647	0.660333	-0.553211	NA	0.253166	0.225683	0.403869	0.130485	0.233936	0.812327	NA	0.0478583	0.026525	0.072275	0.04575	0.870981	0.0300659	NA	0.90777	TRUE	NA	NA	NA	0	TRUE
60995	isoComp_00014465	geneComp_00007378	ENST00000496300.5	ANKMY1	Control_DMSO	RSV_DMSO	ANKMY1	protein_coding	retained_intron	5.26039	7.09649	4.83309	1.18647	0.660333	-0.553211	NA	0.375298	0.457637	0.294371	0.154298	0.0985243	-0.61956	NA	0.0770083	0.070375	0.06325	-0.007125	0.995	0.0300659	NA	0.997641	TRUE	NA	NA	NA	0	TRUE
14271	isoComp_00014480	geneComp_00007382	ENST00000267339.6	ANKRD10	Control_DMSO	RSV_DMSO	ANKRD10	protein_coding	protein_coding	33.7663	36.3211	34.2236	0.869606	7.12733	-0.0857934	NA	13.3332	17.5414	9.15217	0.513711	0.469113	-0.937826	NA	0.404283	0.48305	0.29695	-0.1861	0.0152954	0.0152954	FALSE	0.999984	TRUE	yes	yes	no	1	TRUE
14272	isoComp_00014481	geneComp_00007382	ENST00000310847.8	ANKRD10	Control_DMSO	RSV_DMSO	ANKRD10	protein_coding	protein_coding	33.7663	36.3211	34.2236	0.869606	7.12733	-0.0857934	NA	5.16079	5.17647	6.47496	0.385677	0.291698	0.322345	NA	0.158875	0.143175	0.2088	0.065625	0.31506	0.0152954	FALSE	0.950545	TRUE	yes	no	no	1	TRUE
14273	isoComp_00014482	geneComp_00007382	ENST00000460846.1	ANKRD10	Control_DMSO	RSV_DMSO	ANKRD10	protein_coding	processed_transcript	33.7663	36.3211	34.2236	0.869606	7.12733	-0.0857934	NA	0.727349	0.703544	0.865941	0.15442	0.284965	0.295832	NA	0.0225417	0.019225	0.0285	0.009275	0.802343	0.0152954	NA	0.00554178	FALSE	NA	NA	NA	0	TRUE
14274	isoComp_00014483	geneComp_00007382	ENST00000463156.1	ANKRD10	Control_DMSO	RSV_DMSO	ANKRD10	protein_coding	processed_transcript	33.7663	36.3211	34.2236	0.869606	7.12733	-0.0857934	NA	1.71921	1.84331	1.70979	0.366779	0.550014	-0.107869	NA	0.0506083	0.05085	0.04935	-0.0015	0.925491	0.0152954	NA	0.00745463	FALSE	NA	NA	NA	0	TRUE
14275	isoComp_00014484	geneComp_00007382	ENST00000464579.1	ANKRD10	Control_DMSO	RSV_DMSO	ANKRD10	protein_coding	processed_transcript	33.7663	36.3211	34.2236	0.869606	7.12733	-0.0857934	NA	2.35967	0	7.07901	0	7.07901	9.46944	NA	0.0426	0	0.1278	0.1278	0.36405	0.0152954	NA	0.00706297	FALSE	NA	NA	NA	0	TRUE
14276	isoComp_00014485	geneComp_00007382	ENST00000465753.1	ANKRD10	Control_DMSO	RSV_DMSO	ANKRD10	protein_coding	nonsense_mediated_decay	33.7663	36.3211	34.2236	0.869606	7.12733	-0.0857934	NA	0.83008	1.01794	0.893963	0.11517	0.200093	-0.18542	NA	0.024675	0.028025	0.026875	-0.00115	0.923314	0.0152954	TRUE	0.948438	TRUE	yes	no	no	1	TRUE
14277	isoComp_00014486	geneComp_00007382	ENST00000475809.1	ANKRD10	Control_DMSO	RSV_DMSO	ANKRD10	protein_coding	processed_transcript	33.7663	36.3211	34.2236	0.869606	7.12733	-0.0857934	NA	3.09255	2.96757	3.10698	0.697262	0.38118	0.0660125	NA	0.0962	0.0809	0.103325	0.022425	0.764756	0.0152954	NA	0.00450927	FALSE	NA	NA	NA	1	TRUE
14278	isoComp_00014487	geneComp_00007382	ENST00000485844.1	ANKRD10	Control_DMSO	RSV_DMSO	ANKRD10	protein_coding	processed_transcript	33.7663	36.3211	34.2236	0.869606	7.12733	-0.0857934	NA	0.528038	0.707055	0.232181	0.174599	0.101349	-1.566	NA	0.0156417	0.019525	0.0064	-0.013125	0.147132	0.0152954	NA	0.322162	FALSE	NA	NA	NA	0	TRUE
14279	isoComp_00014488	geneComp_00007382	ENST00000489973.6	ANKRD10	Control_DMSO	RSV_DMSO	ANKRD10	protein_coding	processed_transcript	33.7663	36.3211	34.2236	0.869606	7.12733	-0.0857934	NA	1.40608	1.35365	1.62248	0.148455	0.124992	0.2596	NA	0.0434417	0.03745	0.05275	0.0153	0.569416	0.0152954	NA	0.0142309	FALSE	NA	NA	NA	1	TRUE
14280	isoComp_00014489	geneComp_00007382	ENST00000494859.5	ANKRD10	Control_DMSO	RSV_DMSO	ANKRD10	protein_coding	processed_transcript	33.7663	36.3211	34.2236	0.869606	7.12733	-0.0857934	NA	1.39094	1.43828	1.60155	0.297483	0.204226	0.154106	NA	0.0418667	0.03935	0.049825	0.010475	0.656321	0.0152954	NA	0.0101266	FALSE	NA	NA	NA	0	TRUE
14281	isoComp_00014490	geneComp_00007382	ENST00000603993.1	ANKRD10	Control_DMSO	RSV_DMSO	ANKRD10	protein_coding	protein_coding	33.7663	36.3211	34.2236	0.869606	7.12733	-0.0857934	NA	3.21832	3.57189	1.48456	0.260936	0.12378	-1.261	NA	0.0991917	0.098375	0.0493	-0.049075	0.0287769	0.0152954	NA	0.00290369	FALSE	NA	NA	NA	0	TRUE
115962	isoComp_00014592	geneComp_00007393	ENST00000290943.10	ANKRD18B	Control_DMSO	RSV_DMSO	ANKRD18B	protein_coding	protein_coding	4.30059	6.90671	4.00631	0.41675	0.451632	-0.784215	NA	1.22761	2.4024	1.08703	0.0776392	0.114528	-1.13687	NA	0.243333	0.350175	0.274575	-0.0756	0.10804	0.0588402	FALSE	1	TRUE	yes	yes	no	0	NA
115963	isoComp_00014593	geneComp_00007393	ENST00000357927.7	ANKRD18B	Control_DMSO	RSV_DMSO	ANKRD18B	protein_coding	protein_coding	4.30059	6.90671	4.00631	0.41675	0.451632	-0.784215	NA	0.0816052	0.204562	0.0402538	0.0167545	0.0113421	-2.09409	NA	0.0132833	0.03005	0.0098	-0.02025	0.138554	0.0588402	FALSE	0.99974	TRUE	yes	no	no	0	NA
115964	isoComp_00014594	geneComp_00007393	ENST00000474881.6	ANKRD18B	Control_DMSO	RSV_DMSO	ANKRD18B	protein_coding	processed_transcript	4.30059	6.90671	4.00631	0.41675	0.451632	-0.784215	NA	0.341969	0.726217	0.243468	0.245243	0.243468	-1.53833	NA	0.058325	0.10285	0.050825	-0.052025	0.312303	0.0588402	NA	0.251192	FALSE	NA	NA	NA	0	NA
115965	isoComp_00014595	geneComp_00007393	ENST00000484634.1	ANKRD18B	Control_DMSO	RSV_DMSO	ANKRD18B	protein_coding	processed_transcript	4.30059	6.90671	4.00631	0.41675	0.451632	-0.784215	NA	2.63262	3.52318	2.63556	0.350412	0.250517	-0.417393	NA	0.682708	0.509875	0.6648	0.154925	0.0588402	0.0588402	NA	0.447594	FALSE	NA	NA	NA	0	NA
67635	isoComp_00014676	geneComp_00007419	ENST00000322980.13	ANKRD29	Control_DMSO	RSV_DMSO	ANKRD29	protein_coding	protein_coding	3.67621	4.91143	3.20096	0.245048	0.239061	-0.61607	NA	0.39251	0.366607	0.414877	0.0256368	0.184526	0.173986	NA	0.115983	0.0745	0.14195	0.06745	0.898351	0.0240544	FALSE	0.998444	TRUE	yes	no	no	0	NA
67636	isoComp_00014677	geneComp_00007419	ENST00000585908.2	ANKRD29	Control_DMSO	RSV_DMSO	ANKRD29	protein_coding	protein_coding	3.67621	4.91143	3.20096	0.245048	0.239061	-0.61607	NA	2.00645	2.82814	1.97576	0.194444	0.173244	-0.515254	NA	0.535008	0.57475	0.61605	0.0413	0.593901	0.0240544	FALSE	0.385174	FALSE	no	no	no	0	NA
67637	isoComp_00014678	geneComp_00007419	ENST00000586087.1	ANKRD29	Control_DMSO	RSV_DMSO	ANKRD29	protein_coding	protein_coding	3.67621	4.91143	3.20096	0.245048	0.239061	-0.61607	NA	0.0509207	0.0534192	0.0685173	0.0308504	0.0685173	0.308091	NA	0.0147	0.011325	0.0198	0.008475	0.926314	0.0240544	FALSE	0.958663	TRUE	yes	no	no	0	NA
67638	isoComp_00014679	geneComp_00007419	ENST00000586511.1	ANKRD29	Control_DMSO	RSV_DMSO	ANKRD29	protein_coding	processed_transcript	3.67621	4.91143	3.20096	0.245048	0.239061	-0.61607	NA	0.0428552	0.0252674	0.0376564	0.0252674	0.0376564	0.434333	NA	0.01235	0.00475	0.0101	0.00535	0.900408	0.0240544	NA	0.479036	FALSE	NA	NA	NA	0	NA
67639	isoComp_00014680	geneComp_00007419	ENST00000587763.1	ANKRD29	Control_DMSO	RSV_DMSO	ANKRD29	protein_coding	nonsense_mediated_decay	3.67621	4.91143	3.20096	0.245048	0.239061	-0.61607	NA	0.0594874	0.0337694	0.0456828	0.0195771	0.0265279	0.347311	NA	0.0179083	0.006475	0.014025	0.00755	0.798941	0.0240544	NA	0.506668	FALSE	NA	NA	NA	0	NA
67640	isoComp_00014681	geneComp_00007419	ENST00000591280.5	ANKRD29	Control_DMSO	RSV_DMSO	ANKRD29	protein_coding	retained_intron	3.67621	4.91143	3.20096	0.245048	0.239061	-0.61607	NA	0.239016	0.275218	0.184605	0.0238527	0.0503399	-0.551513	NA	0.0663	0.05615	0.056175	2.5e-05	0.976511	0.0240544	NA	0.559744	FALSE	NA	NA	NA	0	NA
67642	isoComp_00014683	geneComp_00007419	ENST00000592179.6	ANKRD29	Control_DMSO	RSV_DMSO	ANKRD29	protein_coding	protein_coding	3.67621	4.91143	3.20096	0.245048	0.239061	-0.61607	NA	0.873997	1.329	0.473863	0.034395	0.131488	-1.46849	NA	0.234067	0.2721	0.14195	-0.13015	0.0240544	0.0240544	FALSE	0.999298	TRUE	yes	no	no	0	NA
53116	isoComp_00014733	geneComp_00007434	ENST00000260047.10	ANKRD42	Control_DMSO	RSV_DMSO	ANKRD42	protein_coding	protein_coding	6.98048	6.12918	3.79608	0.230887	0.186662	-0.689739	NA	1.01131	0.741519	0.466281	0.0957698	0.071148	-0.657996	NA	0.137542	0.121875	0.125775	0.0039	1	0.00580885	FALSE	0.999999	TRUE	yes	no	no	0	TRUE
53117	isoComp_00014734	geneComp_00007434	ENST00000393389.7	ANKRD42	Control_DMSO	RSV_DMSO	ANKRD42	protein_coding	protein_coding	6.98048	6.12918	3.79608	0.230887	0.186662	-0.689739	NA	3.09019	2.80217	2.24448	0.0756058	0.180467	-0.318892	NA	0.477217	0.45865	0.5896	0.13095	0.00580885	0.00580885	FALSE	0.869478	TRUE	yes	no	no	0	TRUE
53118	isoComp_00014735	geneComp_00007434	ENST00000393392.6	ANKRD42	Control_DMSO	RSV_DMSO	ANKRD42	protein_coding	protein_coding	6.98048	6.12918	3.79608	0.230887	0.186662	-0.689739	NA	0.411181	0.219318	0.245452	0.035668	0.0698317	0.155704	NA	0.0561417	0.035375	0.062625	0.02725	0.300735	0.00580885	FALSE	0.999861	TRUE	yes	no	no	0	TRUE
53119	isoComp_00014736	geneComp_00007434	ENST00000526731.5	ANKRD42	Control_DMSO	RSV_DMSO	ANKRD42	protein_coding	protein_coding	6.98048	6.12918	3.79608	0.230887	0.186662	-0.689739	NA	0.395303	0.502689	0.551575	0.036847	0.119371	0.131394	NA	0.079975	0.0827	0.145475	0.062775	0.214456	0.00580885	FALSE	0.951561	TRUE	yes	no	no	0	TRUE
53122	isoComp_00014739	geneComp_00007434	ENST00000531815.1	ANKRD42	Control_DMSO	RSV_DMSO	ANKRD42	protein_coding	protein_coding	6.98048	6.12918	3.79608	0.230887	0.186662	-0.689739	NA	0.475752	0.461891	0.116532	0.158188	0.075028	-1.89895	NA	0.0593417	0.07265	0.02895	-0.0437	0.603743	0.00580885	FALSE	0.760376	TRUE	yes	no	no	0	TRUE
53123	isoComp_00014740	geneComp_00007434	ENST00000531895.5	ANKRD42	Control_DMSO	RSV_DMSO	ANKRD42	protein_coding	protein_coding	6.98048	6.12918	3.79608	0.230887	0.186662	-0.689739	NA	0.811893	0.975309	0.0940796	0.19693	0.0940796	-3.24289	NA	0.103658	0.158325	0.0269	-0.131425	0.0197075	0.00580885	FALSE	0.999998	TRUE	yes	no	no	0	TRUE
53124	isoComp_00014741	geneComp_00007434	ENST00000533342.6	ANKRD42	Control_DMSO	RSV_DMSO	ANKRD42	protein_coding	protein_coding	6.98048	6.12918	3.79608	0.230887	0.186662	-0.689739	NA	0.718638	0.337483	0.0377488	0.0640345	0.0377488	-2.8634	NA	0.075775	0.055625	0.0104	-0.045225	0.0834647	0.00580885	FALSE	0.999999	TRUE	yes	no	no	0	TRUE
50284	isoComp_00014795	geneComp_00007444	ENST00000339746.9	ANKRD6	Control_DMSO	RSV_DMSO	ANKRD6	protein_coding	protein_coding	1.37503	2.18573	1.41256	0.139018	0.112304	-0.626213	NA	0.770351	1.03686	0.998879	0.107524	0.0890915	-0.0533135	NA	0.58455	0.474325	0.707675	0.23335	0.00282167	2.75969e-06	FALSE	1	TRUE	yes	yes	no	0	TRUE
50285	isoComp_00014796	geneComp_00007444	ENST00000415924.6	ANKRD6	Control_DMSO	RSV_DMSO	ANKRD6	protein_coding	retained_intron	1.37503	2.18573	1.41256	0.139018	0.112304	-0.626213	NA	0.0428462	0.118387	0.0101513	0.0124347	0.0101513	-2.67156	NA	0.0204333	0.05465	0.00665	-0.048	0.0190175	2.75969e-06	NA	0.999657	TRUE	NA	NA	NA	0	TRUE
50286	isoComp_00014797	geneComp_00007444	ENST00000447838.6	ANKRD6	Control_DMSO	RSV_DMSO	ANKRD6	protein_coding	protein_coding	1.37503	2.18573	1.41256	0.139018	0.112304	-0.626213	NA	0.130376	0.227531	0.149697	0.0652554	0.087182	-0.572775	NA	0.084325	0.10465	0.115825	0.011175	0.830594	2.75969e-06	FALSE	1	TRUE	yes	yes	no	0	TRUE
50288	isoComp_00014799	geneComp_00007444	ENST00000479572.1	ANKRD6	Control_DMSO	RSV_DMSO	ANKRD6	protein_coding	retained_intron	1.37503	2.18573	1.41256	0.139018	0.112304	-0.626213	NA	0.0952884	0.114202	0.13917	0.0470524	0.0428443	0.264272	NA	0.0640083	0.0521	0.0957	0.0436	0.501671	2.75969e-06	NA	0.990895	TRUE	NA	NA	NA	0	TRUE
50289	isoComp_00014800	geneComp_00007444	ENST00000483473.1	ANKRD6	Control_DMSO	RSV_DMSO	ANKRD6	protein_coding	processed_transcript	1.37503	2.18573	1.41256	0.139018	0.112304	-0.626213	NA	0.0187961	0	0	0	0	0	NA	0.0255833	0	0	0	NA	2.75969e-06	NA	0.116918	FALSE	NA	NA	NA	0	TRUE
50291	isoComp_00014802	geneComp_00007444	ENST00000518253.5	ANKRD6	Control_DMSO	RSV_DMSO	ANKRD6	protein_coding	retained_intron	1.37503	2.18573	1.41256	0.139018	0.112304	-0.626213	NA	0.0362206	0.0688671	0	0.0688671	0	-2.97942	NA	0.0425417	0.034575	0	-0.034575	0.928294	2.75969e-06	NA	0.999697	TRUE	NA	NA	NA	0	TRUE
50293	isoComp_00014804	geneComp_00007444	ENST00000520793.5	ANKRD6	Control_DMSO	RSV_DMSO	ANKRD6	protein_coding	protein_coding	1.37503	2.18573	1.41256	0.139018	0.112304	-0.626213	NA	0.0184235	0.0119204	0.0433501	0.0119204	0.0263417	1.28322	NA	0.0118167	0.005975	0.029475	0.0235	0.506648	2.75969e-06	FALSE	1	TRUE	yes	yes	no	0	TRUE
50294	isoComp_00014805	geneComp_00007444	ENST00000520839.1	ANKRD6	Control_DMSO	RSV_DMSO	ANKRD6	protein_coding	retained_intron	1.37503	2.18573	1.41256	0.139018	0.112304	-0.626213	NA	0.0286383	0.085915	0	0.085915	0	-3.26176	NA	0.011025	0.033075	0	-0.033075	0.909511	2.75969e-06	NA	0.825682	TRUE	NA	NA	NA	0	TRUE
50295	isoComp_00014806	geneComp_00007444	ENST00000520886.6	ANKRD6	Control_DMSO	RSV_DMSO	ANKRD6	protein_coding	processed_transcript	1.37503	2.18573	1.41256	0.139018	0.112304	-0.626213	NA	0.0262566	0	0	0	0	0	NA	0.0469333	0	0	0	NA	2.75969e-06	NA	0.366384	FALSE	NA	NA	NA	0	TRUE
50296	isoComp_00014807	geneComp_00007444	ENST00000521004.1	ANKRD6	Control_DMSO	RSV_DMSO	ANKRD6	protein_coding	protein_coding	1.37503	2.18573	1.41256	0.139018	0.112304	-0.626213	NA	0.112918	0.338754	0	0.0700679	0	-5.12414	NA	0.0513833	0.15415	0	-0.15415	2.75969e-06	2.75969e-06	FALSE	0.618492	FALSE	no	yes	no	0	TRUE
50297	isoComp_00014808	geneComp_00007444	ENST00000521240.1	ANKRD6	Control_DMSO	RSV_DMSO	ANKRD6	protein_coding	retained_intron	1.37503	2.18573	1.41256	0.139018	0.112304	-0.626213	NA	0.0424929	0.127479	0	0.0659536	0	-3.78114	NA	0.021	0.063	0	-0.063	0.137977	2.75969e-06	NA	0.0645436	FALSE	NA	NA	NA	0	TRUE
50298	isoComp_00014809	geneComp_00007444	ENST00000524056.5	ANKRD6	Control_DMSO	RSV_DMSO	ANKRD6	protein_coding	nonsense_mediated_decay	1.37503	2.18573	1.41256	0.139018	0.112304	-0.626213	NA	0.0309239	0.0191407	0.0434846	0.0191407	0.0434846	0.876089	NA	0.0258667	0.009325	0.02725	0.017925	0.873151	2.75969e-06	NA	0.355487	FALSE	NA	NA	NA	0	TRUE
2166	isoComp_00014958	geneComp_00007469	ENST00000262648.8	ANOS1	Control_DMSO	RSV_DMSO	ANOS1	protein_coding	protein_coding	3.34564	2.44216	1.47521	0.0898784	0.0577892	-0.723386	NA	2.08643	1.65521	0.743952	0.0830587	0.0350706	-1.14316	NA	0.606075	0.67895	0.5081	-0.17085	0.0328305	0.0328305	FALSE	1	TRUE	yes	yes	yes	0	TRUE
2168	isoComp_00014960	geneComp_00007469	ENST00000488294.1	ANOS1	Control_DMSO	RSV_DMSO	ANOS1	protein_coding	processed_transcript	3.34564	2.44216	1.47521	0.0898784	0.0577892	-0.723386	NA	1.25049	0.786949	0.731258	0.0957884	0.0810864	-0.104512	NA	0.39245	0.32105	0.4919	0.17085	0.0387474	0.0328305	NA	0.178901	FALSE	NA	NA	NA	0	TRUE
21664	isoComp_00014993	geneComp_00007475	ENST00000564000.5	ANTKMT	Control_DMSO	RSV_DMSO	ANTKMT	protein_coding	protein_coding	3.90619	1.88022	2.70464	0.50731	0.844511	0.522206	NA	0.630306	0.438673	0.694654	0.155066	0.133984	0.651252	NA	0.235942	0.242275	0.356675	0.1144	0.765108	0.000732067	FALSE	0.9951	TRUE	no	no	no	1	TRUE
21665	isoComp_00014994	geneComp_00007475	ENST00000564640.5	ANTKMT	Control_DMSO	RSV_DMSO	ANTKMT	protein_coding	retained_intron	3.90619	1.88022	2.70464	0.50731	0.844511	0.522206	NA	0.129499	0.0254266	0.153733	0.0254266	0.106149	2.20844	NA	0.026875	0.008075	0.04755	0.039475	0.648054	0.000732067	NA	0.992393	TRUE	NA	NA	NA	2	TRUE
21666	isoComp_00014995	geneComp_00007475	ENST00000566437.1	ANTKMT	Control_DMSO	RSV_DMSO	ANTKMT	protein_coding	retained_intron	3.90619	1.88022	2.70464	0.50731	0.844511	0.522206	NA	0.092948	0.0822558	0	0.0822558	0	-3.20564	NA	0.0242583	0.036925	0	-0.036925	0.761222	0.000732067	NA	0.992437	TRUE	NA	NA	NA	0	TRUE
21667	isoComp_00014996	geneComp_00007475	ENST00000566525.5	ANTKMT	Control_DMSO	RSV_DMSO	ANTKMT	protein_coding	retained_intron	3.90619	1.88022	2.70464	0.50731	0.844511	0.522206	NA	0.214058	0.080785	0	0.0482122	0	-3.18245	NA	0.044825	0.075	0	-0.075	0.45649	0.000732067	NA	0.958201	TRUE	NA	NA	NA	1	TRUE
21668	isoComp_00014997	geneComp_00007475	ENST00000568916.1	ANTKMT	Control_DMSO	RSV_DMSO	ANTKMT	protein_coding	protein_coding	3.90619	1.88022	2.70464	0.50731	0.844511	0.522206	NA	0.448765	0.432572	0	0.198267	0	-5.46784	NA	0.108683	0.1922	0	-0.1922	0.000732067	0.000732067	NA	0.0193862	FALSE	NA	NA	NA	0	TRUE
21669	isoComp_00014998	geneComp_00007475	ENST00000569529.6	ANTKMT	Control_DMSO	RSV_DMSO	ANTKMT	protein_coding	protein_coding	3.90619	1.88022	2.70464	0.50731	0.844511	0.522206	NA	2.13344	0.609056	1.74333	0.212495	0.63537	1.50195	NA	0.5059	0.3783	0.571675	0.193375	0.628913	0.000732067	FALSE	0.999386	TRUE	no	no	no	0	TRUE
21670	isoComp_00014999	geneComp_00007475	ENST00000570237.1	ANTKMT	Control_DMSO	RSV_DMSO	ANTKMT	protein_coding	retained_intron	3.90619	1.88022	2.70464	0.50731	0.844511	0.522206	NA	0.257179	0.21145	0.112921	0.21145	0.112921	-0.849251	NA	0.0535083	0.0672	0.024075	-0.043125	0.976908	0.000732067	NA	0.0193643	FALSE	NA	NA	NA	0	TRUE
117685	isoComp_00015262	geneComp_00007564	ENST00000428667.1	AP000695.2	Control_DMSO	RSV_DMSO	AP000695.2	lncRNA	lncRNA	14.7634	5.79911	23.7936	0.173274	0.988564	2.03479	NA	8.5679	4.05913	13.4021	0.0849975	0.600042	1.72075	NA	0.608483	0.7009	0.563175	-0.137725	3.94036e-07	3.94036e-07	NA	0.0439011	FALSE	NA	NA	NA	0	FALSE
117686	isoComp_00015263	geneComp_00007564	ENST00000454980.1	AP000695.2	Control_DMSO	RSV_DMSO	AP000695.2	lncRNA	lncRNA	14.7634	5.79911	23.7936	0.173274	0.988564	2.03479	NA	6.19551	1.73999	10.3915	0.131739	0.476002	2.57138	NA	0.391517	0.2991	0.436825	0.137725	5.98193e-07	3.94036e-07	NA	0.18923	FALSE	NA	NA	NA	0	FALSE
122248	isoComp_00015304	geneComp_00007585	ENST00000529392.1	AP000866.1	Control_DMSO	RSV_DMSO	AP000866.1	lncRNA	lncRNA	2.44271	3.90298	1.46825	0.0858484	0.117074	-1.40438	NA	0.215305	0.297414	0.141923	0.016549	0.0413757	-1.01685	NA	0.092825	0.0764	0.096425	0.020025	0.779618	0.0784243	NA	0.00554385	FALSE	NA	NA	NA	0	NA
122249	isoComp_00015305	geneComp_00007585	ENST00000653170.1	AP000866.1	Control_DMSO	RSV_DMSO	AP000866.1	lncRNA	lncRNA	2.44271	3.90298	1.46825	0.0858484	0.117074	-1.40438	NA	0.171265	0.337514	0.0333668	0.135289	0.0333668	-3.00241	NA	0.060475	0.0856	0.026525	-0.059075	0.424945	0.0784243	NA	0.0528691	FALSE	NA	NA	NA	0	NA
122250	isoComp_00015306	geneComp_00007585	ENST00000655101.1	AP000866.1	Control_DMSO	RSV_DMSO	AP000866.1	lncRNA	lncRNA	2.44271	3.90298	1.46825	0.0858484	0.117074	-1.40438	NA	0.117704	0.140797	0	0.0899268	0	-3.91454	NA	0.0484417	0.0374	0	-0.0374	0.628695	0.0784243	NA	0.0531581	FALSE	NA	NA	NA	1	NA
122251	isoComp_00015307	geneComp_00007585	ENST00000656769.1	AP000866.1	Control_DMSO	RSV_DMSO	AP000866.1	lncRNA	lncRNA	2.44271	3.90298	1.46825	0.0858484	0.117074	-1.40438	NA	0.0333543	0	0.100063	0	0.100063	3.46026	NA	0.0221083	0	0.066325	0.066325	0.590344	0.0784243	NA	0.0259234	FALSE	NA	NA	NA	1	NA
122252	isoComp_00015308	geneComp_00007585	ENST00000657666.1	AP000866.1	Control_DMSO	RSV_DMSO	AP000866.1	lncRNA	lncRNA	2.44271	3.90298	1.46825	0.0858484	0.117074	-1.40438	NA	0.0391971	0.0894439	0	0.0894439	0	-3.31388	NA	0.0124333	0.02365	0	-0.02365	1	0.0784243	NA	0.0523526	FALSE	NA	NA	NA	1	NA
122253	isoComp_00015309	geneComp_00007585	ENST00000657884.1	AP000866.1	Control_DMSO	RSV_DMSO	AP000866.1	lncRNA	lncRNA	2.44271	3.90298	1.46825	0.0858484	0.117074	-1.40438	NA	0.117995	0.353984	0	0.119133	0	-5.1858	NA	0.0298333	0.0895	0	-0.0895	0.0784243	0.0784243	NA	0.00431893	FALSE	NA	NA	NA	0	NA
122254	isoComp_00015310	geneComp_00007585	ENST00000658998.1	AP000866.1	Control_DMSO	RSV_DMSO	AP000866.1	lncRNA	lncRNA	2.44271	3.90298	1.46825	0.0858484	0.117074	-1.40438	NA	0.0459595	0.093805	0.0171598	0.093805	0.0171598	-1.93433	NA	0.0159333	0.025125	0.009625	-0.0155	0.872087	0.0784243	NA	0.0545622	FALSE	NA	NA	NA	1	NA
122255	isoComp_00015311	geneComp_00007585	ENST00000661455.1	AP000866.1	Control_DMSO	RSV_DMSO	AP000866.1	lncRNA	lncRNA	2.44271	3.90298	1.46825	0.0858484	0.117074	-1.40438	NA	0.193361	0.296816	0.196326	0.0272976	0.0165739	-0.572447	NA	0.0853167	0.076575	0.1353	0.058725	0.153296	0.0784243	NA	0.00418888	FALSE	NA	NA	NA	1	NA
122257	isoComp_00015313	geneComp_00007585	ENST00000664095.1	AP000866.1	Control_DMSO	RSV_DMSO	AP000866.1	lncRNA	lncRNA	2.44271	3.90298	1.46825	0.0858484	0.117074	-1.40438	NA	0.815958	1.62524	0.729479	0.30039	0.0776438	-1.14492	NA	0.325908	0.415675	0.5121	0.096425	0.65903	0.0784243	NA	0.0522113	FALSE	NA	NA	NA	1	NA
122258	isoComp_00015314	geneComp_00007585	ENST00000665706.1	AP000866.1	Control_DMSO	RSV_DMSO	AP000866.1	lncRNA	lncRNA	2.44271	3.90298	1.46825	0.0858484	0.117074	-1.40438	NA	0.479153	0.480172	0.145553	0.345288	0.145553	-1.65588	NA	0.207108	0.121575	0.0817	-0.039875	0.874018	0.0784243	NA	0.0531802	FALSE	NA	NA	NA	0	NA
122259	isoComp_00015315	geneComp_00007585	ENST00000666874.1	AP000866.1	Control_DMSO	RSV_DMSO	AP000866.1	lncRNA	lncRNA	2.44271	3.90298	1.46825	0.0858484	0.117074	-1.40438	NA	0.0781747	0.0796027	0.0130867	0.0371848	0.0130867	-1.95648	NA	0.0336	0.020725	0.00735	-0.013375	0.693566	0.0784243	NA	0.0104053	FALSE	NA	NA	NA	1	NA
122260	isoComp_00015316	geneComp_00007585	ENST00000666933.1	AP000866.1	Control_DMSO	RSV_DMSO	AP000866.1	lncRNA	lncRNA	2.44271	3.90298	1.46825	0.0858484	0.117074	-1.40438	NA	0.0791811	0.108195	0.0585568	0.00917973	0.0184031	-0.785793	NA	0.034625	0.027825	0.039925	0.0121	0.668494	0.0784243	NA	0.0336918	FALSE	NA	NA	NA	2	NA
122261	isoComp_00015317	geneComp_00007585	ENST00000667918.1	AP000866.1	Control_DMSO	RSV_DMSO	AP000866.1	lncRNA	lncRNA	2.44271	3.90298	1.46825	0.0858484	0.117074	-1.40438	NA	0.047086	0	0.0327351	0	0.0327351	2.09542	NA	0.0265667	0	0.0247	0.0247	0.521845	0.0784243	NA	0.0321515	FALSE	NA	NA	NA	1	NA
125812	isoComp_00015726	geneComp_00007863	ENST00000525941.1	AP006621.3	Control_DMSO	RSV_DMSO	AP006621.3	lncRNA	lncRNA	2.93705	4.81968	1.70394	0.502321	0.118703	-1.49461	NA	1.20395	2.28211	0.466395	0.153421	0.0852239	-2.26644	NA	0.377267	0.4815	0.272175	-0.209325	0.00863418	0.00863418	NA	0.0457805	FALSE	NA	NA	NA	0	FALSE
125813	isoComp_00015727	geneComp_00007863	ENST00000530083.1	AP006621.3	Control_DMSO	RSV_DMSO	AP006621.3	lncRNA	lncRNA	2.93705	4.81968	1.70394	0.502321	0.118703	-1.49461	NA	0.931054	1.55502	0.58586	0.128196	0.0775243	-1.39313	NA	0.3253	0.32525	0.35455	0.0293	0.918343	0.00863418	NA	0.193221	FALSE	NA	NA	NA	1	FALSE
125814	isoComp_00015728	geneComp_00007863	ENST00000655766.1	AP006621.3	Control_DMSO	RSV_DMSO	AP006621.3	lncRNA	lncRNA	2.93705	4.81968	1.70394	0.502321	0.118703	-1.49461	NA	0.802045	0.982558	0.651688	0.277999	0.138111	-0.585002	NA	0.29745	0.193275	0.373275	0.18	0.191037	0.00863418	NA	0.0262478	FALSE	NA	NA	NA	0	FALSE
95749	isoComp_00015828	geneComp_00007872	ENST00000329235.6	AP1S2	Control_DMSO	RSV_DMSO	AP1S2	protein_coding	protein_coding	16.3902	11.4697	13.3471	0.365147	0.623739	0.218525	NA	6.6321	5.57659	6.5452	0.320858	0.138737	0.230673	NA	0.43235	0.4855	0.492475	0.006975	0.943177	0.478873	FALSE	0.969651	TRUE	yes	no	no	0	NA
95750	isoComp_00015829	geneComp_00007872	ENST00000380291.5	AP1S2	Control_DMSO	RSV_DMSO	AP1S2	protein_coding	protein_coding	16.3902	11.4697	13.3471	0.365147	0.623739	0.218525	NA	1.89258	1.48306	1.64409	0.0967493	0.0701311	0.147761	NA	0.119408	0.129575	0.1241	-0.005475	0.859186	0.478873	FALSE	0.837505	TRUE	yes	no	no	0	NA
95751	isoComp_00015830	geneComp_00007872	ENST00000450644.2	AP1S2	Control_DMSO	RSV_DMSO	AP1S2	protein_coding	protein_coding	16.3902	11.4697	13.3471	0.365147	0.623739	0.218525	NA	5.94262	3.29233	3.41949	0.147709	0.313298	0.0545102	NA	0.333625	0.289025	0.255175	-0.03385	0.588138	0.478873	FALSE	0.773992	TRUE	yes	no	no	0	NA
95752	isoComp_00015831	geneComp_00007872	ENST00000479184.2	AP1S2	Control_DMSO	RSV_DMSO	AP1S2	protein_coding	nonsense_mediated_decay	16.3902	11.4697	13.3471	0.365147	0.623739	0.218525	NA	1.46204	0.728228	1.23981	0.241062	0.201536	0.759576	NA	0.0846333	0.062125	0.092725	0.0306	0.478873	0.478873	TRUE	0.657105	FALSE	yes	no	no	0	NA
95754	isoComp_00015833	geneComp_00007872	ENST00000673591.1	AP1S2	Control_DMSO	RSV_DMSO	AP1S2	protein_coding	nonsense_mediated_decay	16.3902	11.4697	13.3471	0.365147	0.623739	0.218525	NA	0.442465	0.389485	0.498523	0.0556789	0.222891	0.348173	NA	0.0291833	0.033725	0.03555	0.001825	0.917185	0.478873	TRUE	0.911143	TRUE	yes	no	no	0	NA
4698	isoComp_00015905	geneComp_00007878	ENST00000263270.10	AP2S1	Control_DMSO	RSV_DMSO	AP2S1	protein_coding	protein_coding	205.526	204.781	208.846	8.07455	15.6353	0.0283558	NA	146.622	153.783	124.341	3.0008	11.8048	-0.306563	NA	0.714517	0.752775	0.593275	-0.1595	1.23286e-09	8.25926e-117	FALSE	0.997053	TRUE	yes	no	no	0	TRUE
4699	isoComp_00015906	geneComp_00007878	ENST00000352203.8	AP2S1	Control_DMSO	RSV_DMSO	AP2S1	protein_coding	protein_coding	205.526	204.781	208.846	8.07455	15.6353	0.0283558	NA	6.93804	6.71414	7.96512	0.348233	1.23818	0.246156	NA	0.033725	0.033075	0.037875	0.0048	0.700296	8.25926e-117	FALSE	0.997632	TRUE	yes	no	no	0	TRUE
4700	isoComp_00015907	geneComp_00007878	ENST00000593442.5	AP2S1	Control_DMSO	RSV_DMSO	AP2S1	protein_coding	protein_coding	205.526	204.781	208.846	8.07455	15.6353	0.0283558	NA	12.7769	11.6557	8.48447	1.09161	0.789161	-0.457678	NA	0.0622083	0.056625	0.040575	-0.01605	0.0063792	8.25926e-117	FALSE	0.971885	TRUE	yes	no	no	0	TRUE
4703	isoComp_00015910	geneComp_00007878	ENST00000598027.1	AP2S1	Control_DMSO	RSV_DMSO	AP2S1	protein_coding	retained_intron	205.526	204.781	208.846	8.07455	15.6353	0.0283558	NA	8.28117	10.5666	8.48549	4.02739	5.16091	-0.316111	NA	0.040325	0.04965	0.043175	-0.006475	0.774523	8.25926e-117	NA	0.0345073	FALSE	NA	NA	NA	0	TRUE
4706	isoComp_00015913	geneComp_00007878	ENST00000601498.5	AP2S1	Control_DMSO	RSV_DMSO	AP2S1	protein_coding	protein_coding	205.526	204.781	208.846	8.07455	15.6353	0.0283558	NA	25.3658	17.872	52.6615	0.628255	4.69419	1.55851	NA	0.12215	0.087475	0.2515	0.164025	8.25926e-117	8.25926e-117	FALSE	0.99758	TRUE	yes	no	no	0	TRUE
4707	isoComp_00015914	geneComp_00007878	ENST00000601649.1	AP2S1	Control_DMSO	RSV_DMSO	AP2S1	protein_coding	protein_coding	205.526	204.781	208.846	8.07455	15.6353	0.0283558	NA	4.19968	3.1143	5.1079	0.561542	0.487208	0.712018	NA	0.020525	0.015175	0.02475	0.009575	0.0970881	8.25926e-117	FALSE	0.988931	TRUE	yes	no	no	0	TRUE
70276	isoComp_00015981	geneComp_00007885	ENST00000336418.9	AP3S2	Control_DMSO	RSV_DMSO	AP3S2	protein_coding	protein_coding	42.0188	31.7503	42.4755	1.49336	1.13442	0.419747	NA	6.53842	7.69401	5.19421	0.188731	0.206566	-0.565929	NA	0.165675	0.244	0.122625	-0.121375	3.6912e-12	1.00667e-15	FALSE	0.992291	TRUE	yes	no	no	1	NA
70277	isoComp_00015982	geneComp_00007885	ENST00000423566.6	AP3S2	Control_DMSO	RSV_DMSO	AP3S2	protein_coding	nonsense_mediated_decay	42.0188	31.7503	42.4755	1.49336	1.13442	0.419747	NA	6.47242	3.67184	9.06465	0.27747	0.307843	1.30142	NA	0.152692	0.115475	0.21365	0.098175	1.00667e-15	1.00667e-15	TRUE	0.548457	FALSE	yes	no	no	1	NA
70279	isoComp_00015984	geneComp_00007885	ENST00000558011.5	AP3S2	Control_DMSO	RSV_DMSO	AP3S2	protein_coding	protein_coding	42.0188	31.7503	42.4755	1.49336	1.13442	0.419747	NA	1.62179	0.4543	2.19072	0.11305	0.722528	2.24485	NA	0.0358083	0.014075	0.05075	0.036675	0.00570074	1.00667e-15	FALSE	0.995608	TRUE	yes	no	no	1	NA
70281	isoComp_00015986	geneComp_00007885	ENST00000558806.5	AP3S2	Control_DMSO	RSV_DMSO	AP3S2	protein_coding	nonsense_mediated_decay	42.0188	31.7503	42.4755	1.49336	1.13442	0.419747	NA	5.26236	4.67986	5.22016	0.334196	0.781329	0.157311	NA	0.1284	0.1484	0.1228	-0.0256	0.593844	1.00667e-15	TRUE	0.60703	FALSE	yes	no	no	0	NA
70283	isoComp_00015988	geneComp_00007885	ENST00000558999.5	AP3S2	Control_DMSO	RSV_DMSO	AP3S2	protein_coding	nonsense_mediated_decay	42.0188	31.7503	42.4755	1.49336	1.13442	0.419747	NA	0.805336	0.547831	1.2384	0.205543	0.437839	1.16218	NA	0.019875	0.017575	0.02975	0.012175	0.85101	1.00667e-15	TRUE	0.715073	FALSE	yes	no	no	0	NA
70288	isoComp_00015993	geneComp_00007885	ENST00000560940.5	AP3S2	Control_DMSO	RSV_DMSO	AP3S2	protein_coding	protein_coding	42.0188	31.7503	42.4755	1.49336	1.13442	0.419747	NA	19.8557	13.7347	17.6383	1.28902	0.816601	0.360653	NA	0.462792	0.430325	0.415075	-0.01525	0.908904	1.00667e-15	FALSE	0.977682	TRUE	yes	no	no	0	NA
18351	isoComp_00016031	geneComp_00007889	ENST00000216366.8	AP4S1	Control_DMSO	RSV_DMSO	AP4S1	protein_coding	protein_coding	4.17736	3.54113	4.83138	0.351032	0.156464	0.447143	NA	0.223057	0.199913	0.355804	0.0584256	0.0771323	0.801282	NA	0.0529333	0.0564	0.07265	0.01625	0.733817	0.00131847	FALSE	0.765266	TRUE	yes	no	no	0	FALSE
18352	isoComp_00016032	geneComp_00007889	ENST00000313566.10	AP4S1	Control_DMSO	RSV_DMSO	AP4S1	protein_coding	protein_coding	4.17736	3.54113	4.83138	0.351032	0.156464	0.447143	NA	0.573288	0.564539	0.816828	0.230944	0.0990224	0.525183	NA	0.128183	0.143625	0.170475	0.02685	0.77118	0.00131847	FALSE	0.686815	FALSE	yes	no	no	0	FALSE
18354	isoComp_00016034	geneComp_00007889	ENST00000542754.7	AP4S1	Control_DMSO	RSV_DMSO	AP4S1	protein_coding	protein_coding	4.17736	3.54113	4.83138	0.351032	0.156464	0.447143	NA	1.23009	1.39006	1.08872	0.0245255	0.0319844	-0.349661	NA	0.310217	0.404825	0.2259	-0.178925	0.00131847	0.00131847	FALSE	0.757875	TRUE	yes	no	no	0	FALSE
18356	isoComp_00016036	geneComp_00007889	ENST00000554609.5	AP4S1	Control_DMSO	RSV_DMSO	AP4S1	protein_coding	protein_coding	4.17736	3.54113	4.83138	0.351032	0.156464	0.447143	NA	1.65461	1.28618	1.70029	0.111295	0.109971	0.399972	NA	0.403133	0.36855	0.353925	-0.014625	0.951184	0.00131847	FALSE	0.484479	FALSE	yes	no	no	0	FALSE
18357	isoComp_00016037	geneComp_00007889	ENST00000556232.5	AP4S1	Control_DMSO	RSV_DMSO	AP4S1	protein_coding	protein_coding	4.17736	3.54113	4.83138	0.351032	0.156464	0.447143	NA	0.139131	0.0890271	0.18715	0.0517302	0.0724497	0.993399	NA	0.0321417	0.02375	0.03955	0.0158	0.764691	0.00131847	FALSE	0.528557	FALSE	yes	no	no	0	FALSE
18358	isoComp_00016038	geneComp_00007889	ENST00000557346.5	AP4S1	Control_DMSO	RSV_DMSO	AP4S1	protein_coding	protein_coding	4.17736	3.54113	4.83138	0.351032	0.156464	0.447143	NA	0.288263	0	0.599587	0	0.355824	5.92976	NA	0.0572917	0	0.1194	0.1194	0.364689	0.00131847	FALSE	0.747673	TRUE	yes	no	no	0	FALSE
4036	isoComp_00016085	geneComp_00007896	ENST00000382938.3	APBA2	Control_DMSO	RSV_DMSO	APBA2	protein_coding	retained_intron	3.53334	3.52351	5.34565	0.167535	0.155362	0.599958	NA	0.174987	0.19954	0.263832	0.0297029	0.0490241	0.386067	NA	0.0473333	0.0563	0.0494	-0.0069	0.86703	0.0178513	NA	0.998971	TRUE	NA	NA	NA	0	FALSE
4037	isoComp_00016086	geneComp_00007896	ENST00000411764.5	APBA2	Control_DMSO	RSV_DMSO	APBA2	protein_coding	protein_coding	3.53334	3.52351	5.34565	0.167535	0.155362	0.599958	NA	1.05332	1.59064	1.24416	0.090863	0.297273	-0.351929	NA	0.291658	0.457825	0.229925	-0.2279	0.0178513	0.0178513	FALSE	1	TRUE	yes	yes	no	0	FALSE
4038	isoComp_00016087	geneComp_00007896	ENST00000558330.5	APBA2	Control_DMSO	RSV_DMSO	APBA2	protein_coding	protein_coding	3.53334	3.52351	5.34565	0.167535	0.155362	0.599958	NA	0.820004	0.202274	1.69166	0.130973	0.139868	3.00294	NA	0.233692	0.055425	0.31845	0.263025	0.0193309	0.0178513	FALSE	1	TRUE	yes	yes	no	0	FALSE
4039	isoComp_00016088	geneComp_00007896	ENST00000558358.1	APBA2	Control_DMSO	RSV_DMSO	APBA2	protein_coding	protein_coding	3.53334	3.52351	5.34565	0.167535	0.155362	0.599958	NA	0.0772018	0	0.131897	0	0.0811899	3.82677	NA	0.027075	0	0.0247	0.0247	0.357519	0.0178513	FALSE	0.999803	TRUE	no	yes	no	0	FALSE
4042	isoComp_00016091	geneComp_00007896	ENST00000559814.5	APBA2	Control_DMSO	RSV_DMSO	APBA2	protein_coding	retained_intron	3.53334	3.52351	5.34565	0.167535	0.155362	0.599958	NA	1.28817	1.39176	1.82956	0.197781	0.0579199	0.392123	NA	0.368933	0.3915	0.34255	-0.04895	0.601906	0.0178513	NA	1	TRUE	NA	NA	NA	0	FALSE
4043	isoComp_00016092	geneComp_00007896	ENST00000561069.5	APBA2	Control_DMSO	RSV_DMSO	APBA2	protein_coding	protein_coding	3.53334	3.52351	5.34565	0.167535	0.155362	0.599958	NA	0.110018	0.117608	0.177308	0.0184184	0.02491	0.553695	NA	0.0288	0.03285	0.03355	0.0007	0.979954	0.0178513	FALSE	1	TRUE	yes	yes	no	0	FALSE
79784	isoComp_00016101	geneComp_00007898	ENST00000299402.10	APBB1	Control_DMSO	RSV_DMSO	APBB1	protein_coding	protein_coding	4.13511	4.11292	2.95955	0.154792	0.266024	-0.473424	NA	2.07496	2.46926	1.14382	0.939799	0.670003	-1.1035	NA	0.497433	0.5901	0.38495	-0.20515	0.783652	0.721742	FALSE	1	TRUE	yes	yes	no	0	NA
79785	isoComp_00016102	geneComp_00007898	ENST00000311051.7	APBB1	Control_DMSO	RSV_DMSO	APBB1	protein_coding	protein_coding	4.13511	4.11292	2.95955	0.154792	0.266024	-0.473424	NA	1.1982	1.40474	1.00147	0.893342	0.578619	-0.48408	NA	0.307108	0.35125	0.36395	0.0127	0.994431	0.721742	FALSE	1	TRUE	yes	yes	no	0	NA
79787	isoComp_00016104	geneComp_00007898	ENST00000524626.5	APBB1	Control_DMSO	RSV_DMSO	APBB1	protein_coding	retained_intron	4.13511	4.11292	2.95955	0.154792	0.266024	-0.473424	NA	0.405967	0	0.336118	0	0.336118	5.11319	NA	0.0871833	0	0.10055	0.10055	0.721742	0.721742	NA	0.999856	TRUE	NA	NA	NA	0	NA
79791	isoComp_00016108	geneComp_00007898	ENST00000530885.5	APBB1	Control_DMSO	RSV_DMSO	APBB1	protein_coding	protein_coding	4.13511	4.11292	2.95955	0.154792	0.266024	-0.473424	NA	0.25428	0	0.289369	0	0.289369	4.90385	NA	0.0562	0	0.0835	0.0835	0.724168	0.721742	FALSE	0.999999	TRUE	yes	yes	no	0	NA
54624	isoComp_00016227	geneComp_00007911	ENST00000261879.10	APH1B	Control_DMSO	RSV_DMSO	APH1B	protein_coding	protein_coding	6.10317	6.98369	6.73907	0.432367	0.521935	-0.0513659	NA	3.83297	5.34384	4.26297	0.160453	0.0266094	-0.325334	NA	0.60955	0.770525	0.645	-0.125525	0.238743	0.137256	FALSE	0.991816	TRUE	yes	no	no	0	NA
54625	isoComp_00016228	geneComp_00007911	ENST00000380340.8	APH1B	Control_DMSO	RSV_DMSO	APH1B	protein_coding	nonsense_mediated_decay	6.10317	6.98369	6.73907	0.432367	0.521935	-0.0513659	NA	0.312833	0.249344	0.30994	0.192233	0.30994	0.302932	NA	0.0535833	0.031725	0.042375	0.01065	0.770136	0.137256	TRUE	0.895399	TRUE	yes	no	no	0	NA
54626	isoComp_00016229	geneComp_00007911	ENST00000380343.8	APH1B	Control_DMSO	RSV_DMSO	APH1B	protein_coding	protein_coding	6.10317	6.98369	6.73907	0.432367	0.521935	-0.0513659	NA	0.995212	0.832105	1.39529	0.177514	0.265805	0.738791	NA	0.161942	0.118825	0.20225	0.083425	0.137256	0.137256	FALSE	0.981764	TRUE	yes	no	no	0	NA
54627	isoComp_00016230	geneComp_00007911	ENST00000558631.1	APH1B	Control_DMSO	RSV_DMSO	APH1B	protein_coding	retained_intron	6.10317	6.98369	6.73907	0.432367	0.521935	-0.0513659	NA	0.105819	0.194009	0.0631855	0.0430938	0.0631855	-1.479	NA	0.0172583	0.027425	0.01145	-0.015975	0.231262	0.137256	NA	0.384565	FALSE	NA	NA	NA	0	NA
54629	isoComp_00016232	geneComp_00007911	ENST00000559971.5	APH1B	Control_DMSO	RSV_DMSO	APH1B	protein_coding	nonsense_mediated_decay	6.10317	6.98369	6.73907	0.432367	0.521935	-0.0513659	NA	0.518805	0.150102	0.446383	0.150102	0.173505	1.51125	NA	0.09565	0.018525	0.0622	0.043675	0.235979	0.137256	TRUE	0.892367	TRUE	no	no	no	0	NA
54630	isoComp_00016233	geneComp_00007911	ENST00000560353.1	APH1B	Control_DMSO	RSV_DMSO	APH1B	protein_coding	protein_coding	6.10317	6.98369	6.73907	0.432367	0.521935	-0.0513659	NA	0.263501	0.214298	0.0818007	0.128106	0.0818007	-1.28884	NA	0.0510667	0.033	0.01305	-0.01995	0.750717	0.137256	FALSE	0.939952	TRUE	yes	no	no	0	NA
64314	isoComp_00016247	geneComp_00007914	ENST00000395787.4	APIP	Control_DMSO	RSV_DMSO	APIP	protein_coding	protein_coding	19.1586	23.6541	17.9551	0.443891	0.596595	-0.397504	NA	10.875	13.7188	11.9596	0.307064	0.161479	-0.197836	NA	0.56255	0.58105	0.6691	0.08805	0.130992	0.130992	FALSE	0.970177	TRUE	yes	no	no	0	NA
64315	isoComp_00016248	geneComp_00007914	ENST00000527830.1	APIP	Control_DMSO	RSV_DMSO	APIP	protein_coding	processed_transcript	19.1586	23.6541	17.9551	0.443891	0.596595	-0.397504	NA	8.23149	9.86414	5.9673	0.672442	0.75481	-0.724162	NA	0.434725	0.415975	0.3293	-0.086675	0.137509	0.130992	NA	0.949546	TRUE	NA	NA	NA	0	NA
84663	isoComp_00016250	geneComp_00007915	ENST00000303795.9	APLF	Control_DMSO	RSV_DMSO	APLF	protein_coding	protein_coding	2.62404	2.1947	1.90134	0.0788116	0.0855514	-0.205995	NA	2.34753	2.10442	1.75563	0.0640845	0.0485625	-0.26008	NA	0.913908	0.95995	0.928075	-0.031875	0.845326	0.404779	FALSE	0.999998	TRUE	yes	yes	no	0	NA
84666	isoComp_00016253	geneComp_00007915	ENST00000488585.1	APLF	Control_DMSO	RSV_DMSO	APLF	protein_coding	processed_transcript	2.62404	2.1947	1.90134	0.0788116	0.0855514	-0.205995	NA	0.0350707	0.0794396	0	0.0458656	0	-3.16091	NA	0.0137583	0.035325	0	-0.035325	0.404779	0.404779	NA	0.0451337	FALSE	NA	NA	NA	0	NA
84667	isoComp_00016254	geneComp_00007915	ENST00000529851.5	APLF	Control_DMSO	RSV_DMSO	APLF	protein_coding	nonsense_mediated_decay	2.62404	2.1947	1.90134	0.0788116	0.0855514	-0.205995	NA	0.219353	0	0.0975178	0	0.0975178	3.4265	NA	0.061675	0	0.046325	0.046325	0.704412	0.404779	TRUE	0.99267	TRUE	no	no	no	0	NA
43447	isoComp_00016305	geneComp_00007929	ENST00000308521.10	APOBEC3F	Control_DMSO	RSV_DMSO	APOBEC3F	protein_coding	protein_coding	4.72779	2.45284	7.88881	0.261285	0.839987	1.68131	NA	1.51807	0.784689	3.20171	0.0638879	0.196466	2.01488	NA	0.299883	0.335425	0.4126	0.077175	0.472073	0.472073	FALSE	0.999922	TRUE	yes	no	no	0	NA
43448	isoComp_00016306	geneComp_00007929	ENST00000381565.2	APOBEC3F	Control_DMSO	RSV_DMSO	APOBEC3F	protein_coding	protein_coding	4.72779	2.45284	7.88881	0.261285	0.839987	1.68131	NA	3.00855	1.49221	4.54338	0.201751	0.664786	1.59985	NA	0.646733	0.603175	0.5696	-0.033575	0.762463	0.472073	FALSE	0.139278	FALSE	yes	no	no	0	NA
43449	isoComp_00016307	geneComp_00007929	ENST00000476513.1	APOBEC3F	Control_DMSO	RSV_DMSO	APOBEC3F	protein_coding	retained_intron	4.72779	2.45284	7.88881	0.261285	0.839987	1.68131	NA	0.201166	0.175944	0.143726	0.1166	0.101375	-0.274502	NA	0.0533833	0.0614	0.0178	-0.0436	0.740137	0.472073	NA	0.981479	TRUE	NA	NA	NA	1	NA
120224	isoComp_00016308	geneComp_00007930	ENST00000407997.4	APOBEC3G	Control_DMSO	RSV_DMSO	APOBEC3G	protein_coding	protein_coding	6.68151	1.24581	16.5897	0.120157	0.874463	3.72447	NA	4.26862	0.752445	10.9924	0.0506994	0.765951	3.85104	NA	0.58355	0.6129	0.661275	0.048375	0.453286	0.191922	FALSE	0.999916	TRUE	yes	no	no	0	NA
120225	isoComp_00016309	geneComp_00007930	ENST00000463934.1	APOBEC3G	Control_DMSO	RSV_DMSO	APOBEC3G	protein_coding	retained_intron	6.68151	1.24581	16.5897	0.120157	0.874463	3.72447	NA	1.57224	0.315892	3.45489	0.0675167	0.237793	3.41035	NA	0.295783	0.248225	0.20975	-0.038475	0.717662	0.191922	NA	0.123825	FALSE	NA	NA	NA	0	NA
120226	isoComp_00016310	geneComp_00007930	ENST00000480000.5	APOBEC3G	Control_DMSO	RSV_DMSO	APOBEC3G	protein_coding	retained_intron	6.68151	1.24581	16.5897	0.120157	0.874463	3.72447	NA	0.34635	0.121852	0.848043	0.0336575	0.0759466	2.70213	NA	0.0598	0.094675	0.05095	-0.043725	0.191922	0.191922	NA	0.812999	TRUE	NA	NA	NA	0	NA
120228	isoComp_00016312	geneComp_00007930	ENST00000494150.1	APOBEC3G	Control_DMSO	RSV_DMSO	APOBEC3G	protein_coding	retained_intron	6.68151	1.24581	16.5897	0.120157	0.874463	3.72447	NA	0.390917	0.0556169	0.999663	0.0117726	0.0640712	3.94366	NA	0.0527083	0.0442	0.0603	0.0161	0.746903	0.191922	NA	0.131007	FALSE	NA	NA	NA	0	NA
43423	isoComp_00016350	geneComp_00007940	ENST00000249066.10	APOL2	Control_DMSO	RSV_DMSO	APOL2	protein_coding	protein_coding	42.9064	12.9871	44.4144	0.366605	1.47016	1.77317	NA	3.19016	2.94671	3.2574	0.171467	0.300257	0.144152	NA	0.116567	0.228425	0.07415	-0.154275	6.1759e-11	6.1759e-11	FALSE	0.999923	TRUE	yes	no	no	0	FALSE
43424	isoComp_00016351	geneComp_00007940	ENST00000358502.10	APOL2	Control_DMSO	RSV_DMSO	APOL2	protein_coding	protein_coding	42.9064	12.9871	44.4144	0.366605	1.47016	1.77317	NA	31.4492	7.80267	31.2019	0.426714	1.50096	1.99821	NA	0.692642	0.599625	0.70265	0.103025	0.0160093	6.1759e-11	FALSE	0.999924	TRUE	yes	no	no	0	FALSE
43425	isoComp_00016352	geneComp_00007940	ENST00000451256.6	APOL2	Control_DMSO	RSV_DMSO	APOL2	protein_coding	protein_coding	42.9064	12.9871	44.4144	0.366605	1.47016	1.77317	NA	3.96524	0	3.10349	0	1.25891	8.28239	NA	0.06395	0	0.06815	0.06815	0.0161444	6.1759e-11	FALSE	0.999996	TRUE	yes	yes	no	0	FALSE
43426	isoComp_00016353	geneComp_00007940	ENST00000454728.5	APOL2	Control_DMSO	RSV_DMSO	APOL2	protein_coding	protein_coding	42.9064	12.9871	44.4144	0.366605	1.47016	1.77317	NA	0.609735	0.201798	0.7026	0.0742955	0.156273	1.75041	NA	0.0148833	0.015525	0.016125	0.0006	0.9427	6.1759e-11	FALSE	0.818261	TRUE	yes	no	no	0	FALSE
43428	isoComp_00016355	geneComp_00007940	ENST00000476579.1	APOL2	Control_DMSO	RSV_DMSO	APOL2	protein_coding	processed_transcript	42.9064	12.9871	44.4144	0.366605	1.47016	1.77317	NA	1.29645	0.376946	1.80818	0.179024	0.469787	2.23229	NA	0.0314167	0.029825	0.0406	0.010775	0.682608	6.1759e-11	NA	0.0401682	FALSE	NA	NA	NA	0	FALSE
43430	isoComp_00016357	geneComp_00007940	ENST00000489186.1	APOL2	Control_DMSO	RSV_DMSO	APOL2	protein_coding	processed_transcript	42.9064	12.9871	44.4144	0.366605	1.47016	1.77317	NA	1.0346	0.332954	2.20583	0.129976	0.287646	2.69176	NA	0.0278833	0.02505	0.0505	0.02545	0.341357	6.1759e-11	NA	0.0602423	FALSE	NA	NA	NA	0	FALSE
43431	isoComp_00016358	geneComp_00007940	ENST00000529194.5	APOL2	Control_DMSO	RSV_DMSO	APOL2	protein_coding	protein_coding	42.9064	12.9871	44.4144	0.366605	1.47016	1.77317	NA	1.15729	1.32597	2.07821	0.191081	0.464233	0.644376	NA	0.0496333	0.101525	0.0464	-0.055125	0.0222264	6.1759e-11	FALSE	0.941053	TRUE	yes	no	no	0	FALSE
93406	isoComp_00016374	geneComp_00007944	ENST00000326765.10	APOLD1	Control_DMSO	RSV_DMSO	APOLD1	protein_coding	protein_coding	2.79195	5.4549	1.48796	0.126701	0.127967	-1.86719	NA	1.25876	3.77628	0	1.26334	0	-8.56464	NA	0.235333	0.706	0	-0.706	0.0640718	0.00610134	FALSE	0.999808	TRUE	yes	no	no	0	TRUE
93407	isoComp_00016375	geneComp_00007944	ENST00000356591.4	APOLD1	Control_DMSO	RSV_DMSO	APOLD1	protein_coding	protein_coding	2.79195	5.4549	1.48796	0.126701	0.127967	-1.86719	NA	1.32504	1.29783	1.26657	1.29783	0.0954737	-0.0349053	NA	0.686575	0.224975	0.853875	0.6289	0.00610134	0.00610134	FALSE	0.999648	TRUE	yes	no	no	0	TRUE
93408	isoComp_00016376	geneComp_00007944	ENST00000534843.1	APOLD1	Control_DMSO	RSV_DMSO	APOLD1	protein_coding	nonsense_mediated_decay	2.79195	5.4549	1.48796	0.126701	0.127967	-1.86719	NA	0.0917746	0.0800082	0.17305	0.0395343	0.0688507	1.02411	NA	0.0496833	0.0144	0.115525	0.101125	0.070037	0.00610134	TRUE	0.999995	TRUE	no	no	no	0	TRUE
93410	isoComp_00016378	geneComp_00007944	ENST00000588943.1	APOLD1	Control_DMSO	RSV_DMSO	APOLD1	protein_coding	retained_intron	2.79195	5.4549	1.48796	0.126701	0.127967	-1.86719	NA	0.0824347	0.198958	0.0483464	0.0844369	0.0483464	-1.8405	NA	0.0221	0.0357	0.0306	-0.0051	0.734615	0.00610134	NA	0.00685701	FALSE	NA	NA	NA	0	TRUE
6770	isoComp_00016409	geneComp_00007949	ENST00000083182.8	APPBP2	Control_DMSO	RSV_DMSO	APPBP2	protein_coding	protein_coding	16.0576	13.023	16.1708	0.399142	1.19887	0.312113	NA	12.4653	11.1146	11.9487	0.199138	0.631042	0.104309	NA	0.7849	0.854875	0.742775	-0.1121	0.000116314	0.000116314	FALSE	1	TRUE	yes	no	no	0	TRUE
6772	isoComp_00016411	geneComp_00007949	ENST00000589341.5	APPBP2	Control_DMSO	RSV_DMSO	APPBP2	protein_coding	nonsense_mediated_decay	16.0576	13.023	16.1708	0.399142	1.19887	0.312113	NA	3.35588	1.7347	3.95271	0.244898	0.466952	1.18351	NA	0.200983	0.1322	0.2419	0.1097	0.000292498	0.000116314	TRUE	0.999989	TRUE	no	no	no	0	TRUE
52641	isoComp_00016459	geneComp_00007954	ENST00000309615.8	APTX	Control_DMSO	RSV_DMSO	APTX	protein_coding	protein_coding	52.2555	56.3912	47.2976	1.13451	1.12225	-0.253653	NA	0.82059	1.28055	0.476492	0.418634	0.132122	-1.40749	NA	0.0156	0.0231	0.010175	-0.012925	0.429746	0.0018752	FALSE	0.99837	TRUE	yes	yes	no	0	NA
52642	isoComp_00016460	geneComp_00007954	ENST00000379812.10	APTX	Control_DMSO	RSV_DMSO	APTX	protein_coding	protein_coding	52.2555	56.3912	47.2976	1.13451	1.12225	-0.253653	NA	2.64289	0	2.38591	0	0.933525	7.90443	NA	0.0513833	0	0.0505	0.0505	0.0018752	0.0018752	FALSE	0.999224	TRUE	yes	yes	no	0	NA
52644	isoComp_00016462	geneComp_00007954	ENST00000379817.7	APTX	Control_DMSO	RSV_DMSO	APTX	protein_coding	protein_coding	52.2555	56.3912	47.2976	1.13451	1.12225	-0.253653	NA	10.6596	15.6447	7.32603	0.644907	1.86099	-1.09352	NA	0.20065	0.2772	0.154075	-0.123125	0.0555799	0.0018752	FALSE	0.999891	TRUE	yes	yes	no	0	NA
52645	isoComp_00016463	geneComp_00007954	ENST00000379819.6	APTX	Control_DMSO	RSV_DMSO	APTX	protein_coding	protein_coding	52.2555	56.3912	47.2976	1.13451	1.12225	-0.253653	NA	3.11339	2.79847	2.3309	0.191223	0.120505	-0.262725	NA	0.059325	0.04975	0.049425	-0.000325	0.981773	0.0018752	FALSE	0.999847	TRUE	yes	yes	no	0	NA
52646	isoComp_00016464	geneComp_00007954	ENST00000379825.7	APTX	Control_DMSO	RSV_DMSO	APTX	protein_coding	protein_coding	52.2555	56.3912	47.2976	1.13451	1.12225	-0.253653	NA	1.46244	1.61315	1.88904	0.581141	0.302592	0.226471	NA	0.0285167	0.028625	0.040475	0.01185	0.723378	0.0018752	FALSE	0.999176	TRUE	yes	yes	no	1	NA
52649	isoComp_00016467	geneComp_00007954	ENST00000460940.6	APTX	Control_DMSO	RSV_DMSO	APTX	protein_coding	nonsense_mediated_decay	52.2555	56.3912	47.2976	1.13451	1.12225	-0.253653	NA	1.55245	1.78256	0.859552	0.0647223	0.121961	-1.04368	NA	0.0292583	0.031625	0.0182	-0.013425	0.0105127	0.0018752	TRUE	0.258206	FALSE	yes	no	no	0	NA
52652	isoComp_00016470	geneComp_00007954	ENST00000464632.6	APTX	Control_DMSO	RSV_DMSO	APTX	protein_coding	nonsense_mediated_decay	52.2555	56.3912	47.2976	1.13451	1.12225	-0.253653	NA	3.19815	2.90424	3.68247	0.534753	0.367632	0.341466	NA	0.0619083	0.051275	0.077575	0.0263	0.13569	0.0018752	TRUE	0.626054	FALSE	yes	no	no	0	NA
52653	isoComp_00016471	geneComp_00007954	ENST00000465003.6	APTX	Control_DMSO	RSV_DMSO	APTX	protein_coding	nonsense_mediated_decay	52.2555	56.3912	47.2976	1.13451	1.12225	-0.253653	NA	2.07578	1.8432	1.71596	0.515074	0.310373	-0.102617	NA	0.0399083	0.033125	0.036775	0.00365	0.838413	0.0018752	TRUE	0.961844	TRUE	yes	no	no	0	NA
52655	isoComp_00016473	geneComp_00007954	ENST00000468275.6	APTX	Control_DMSO	RSV_DMSO	APTX	protein_coding	protein_coding	52.2555	56.3912	47.2976	1.13451	1.12225	-0.253653	NA	0.611602	0.545473	0.466472	0.167746	0.121023	-0.221325	NA	0.011775	0.00965	0.009925	0.000275	0.94376	0.0018752	FALSE	0.99869	TRUE	yes	yes	no	1	NA
52656	isoComp_00016474	geneComp_00007954	ENST00000472896.6	APTX	Control_DMSO	RSV_DMSO	APTX	protein_coding	nonsense_mediated_decay	52.2555	56.3912	47.2976	1.13451	1.12225	-0.253653	NA	0.866403	0.787715	1.01532	0.151989	0.375117	0.362131	NA	0.0168417	0.01385	0.02175	0.0079	0.937016	0.0018752	TRUE	0.995074	TRUE	yes	yes	no	0	NA
52658	isoComp_00016476	geneComp_00007954	ENST00000473270.1	APTX	Control_DMSO	RSV_DMSO	APTX	protein_coding	processed_transcript	52.2555	56.3912	47.2976	1.13451	1.12225	-0.253653	NA	0.582438	0.840012	0.414379	0.228164	0.213403	-1.00213	NA	0.01115	0.0151	0.009025	-0.006075	0.551656	0.0018752	NA	0.0403939	FALSE	NA	NA	NA	1	NA
52660	isoComp_00016478	geneComp_00007954	ENST00000476858.6	APTX	Control_DMSO	RSV_DMSO	APTX	protein_coding	protein_coding	52.2555	56.3912	47.2976	1.13451	1.12225	-0.253653	NA	4.96464	5.32334	5.13903	0.639944	0.356323	-0.0507402	NA	0.0956	0.09435	0.10905	0.0147	0.610375	0.0018752	FALSE	0.999032	TRUE	yes	yes	no	0	NA
52661	isoComp_00016479	geneComp_00007954	ENST00000477119.2	APTX	Control_DMSO	RSV_DMSO	APTX	protein_coding	protein_coding	52.2555	56.3912	47.2976	1.13451	1.12225	-0.253653	NA	1.08301	1.13465	1.008	0.357423	0.133755	-0.169165	NA	0.0207667	0.020125	0.0213	0.001175	0.842301	0.0018752	FALSE	0.999122	TRUE	yes	yes	no	0	NA
52662	isoComp_00016480	geneComp_00007954	ENST00000478279.6	APTX	Control_DMSO	RSV_DMSO	APTX	protein_coding	nonsense_mediated_decay	52.2555	56.3912	47.2976	1.13451	1.12225	-0.253653	NA	3.05266	3.16174	3.40434	0.148968	0.487727	0.10633	NA	0.0591167	0.056175	0.0716	0.015425	0.239163	0.0018752	TRUE	0.311808	FALSE	yes	no	no	0	NA
52663	isoComp_00016481	geneComp_00007954	ENST00000479656.6	APTX	Control_DMSO	RSV_DMSO	APTX	protein_coding	nonsense_mediated_decay	52.2555	56.3912	47.2976	1.13451	1.12225	-0.253653	NA	4.40927	5.11059	4.48537	0.502818	0.764332	-0.187871	NA	0.0845833	0.090875	0.09455	0.003675	0.962483	0.0018752	TRUE	0.995049	TRUE	yes	no	no	0	NA
52664	isoComp_00016482	geneComp_00007954	ENST00000480031.6	APTX	Control_DMSO	RSV_DMSO	APTX	protein_coding	nonsense_mediated_decay	52.2555	56.3912	47.2976	1.13451	1.12225	-0.253653	NA	0.780619	1.04567	0.943409	0.150944	0.51125	-0.146994	NA	0.014775	0.0184	0.019375	0.000975	0.810898	0.0018752	TRUE	0.843897	TRUE	yes	yes	no	0	NA
52666	isoComp_00016484	geneComp_00007954	ENST00000483148.6	APTX	Control_DMSO	RSV_DMSO	APTX	protein_coding	nonsense_mediated_decay	52.2555	56.3912	47.2976	1.13451	1.12225	-0.253653	NA	0.964538	0.995111	0.689193	0.2093	0.263231	-0.523592	NA	0.0182833	0.01745	0.014775	-0.002675	0.80895	0.0018752	TRUE	0.961626	TRUE	yes	no	no	0	NA
52667	isoComp_00016485	geneComp_00007954	ENST00000485479.6	APTX	Control_DMSO	RSV_DMSO	APTX	protein_coding	nonsense_mediated_decay	52.2555	56.3912	47.2976	1.13451	1.12225	-0.253653	NA	0.70508	0.791901	0.628638	0.17391	0.0388387	-0.328425	NA	0.0134667	0.013925	0.01335	-0.000575	0.996657	0.0018752	TRUE	0.962045	TRUE	yes	no	no	0	NA
52673	isoComp_00016491	geneComp_00007954	ENST00000671774.1	APTX	Control_DMSO	RSV_DMSO	APTX	protein_coding	processed_transcript	52.2555	56.3912	47.2976	1.13451	1.12225	-0.253653	NA	0.684249	0.482544	0.66875	0.0585398	0.0777252	0.462628	NA	0.0132667	0.0086	0.0142	0.0056	0.116628	0.0018752	NA	0.671825	FALSE	NA	NA	NA	1	NA
52681	isoComp_00016499	geneComp_00007954	ENST00000672553.1	APTX	Control_DMSO	RSV_DMSO	APTX	protein_coding	retained_intron	52.2555	56.3912	47.2976	1.13451	1.12225	-0.253653	NA	0.618661	0.626936	0.398928	0.0745273	0.0427827	-0.639301	NA	0.0117083	0.0111	0.00845	-0.00265	0.577001	0.0018752	NA	0.017488	FALSE	NA	NA	NA	0	NA
52691	isoComp_00016509	geneComp_00007954	ENST00000673487.1	APTX	Control_DMSO	RSV_DMSO	APTX	protein_coding	nonsense_mediated_decay	52.2555	56.3912	47.2976	1.13451	1.12225	-0.253653	NA	1.92418	2.26658	1.41111	0.361835	0.107053	-0.679854	NA	0.0365583	0.0399	0.030025	-0.009875	0.525157	0.0018752	TRUE	0.961466	TRUE	yes	no	no	1	NA
52692	isoComp_00016510	geneComp_00007954	ENST00000673598.1	APTX	Control_DMSO	RSV_DMSO	APTX	protein_coding	protein_coding	52.2555	56.3912	47.2976	1.13451	1.12225	-0.253653	NA	0.717745	0.68362	1.46961	0.68362	1.46961	1.093	NA	0.0139333	0.0124	0.0294	0.017	0.971718	0.0018752	FALSE	0.962877	TRUE	yes	no	no	0	NA
3173	isoComp_00016534	geneComp_00007966	ENST00000156471.10	AQR	Control_DMSO	RSV_DMSO	AQR	protein_coding	protein_coding	16.2902	16.4238	15.3783	0.469542	0.769392	-0.0948367	NA	5.16671	6.86777	4.09461	0.181839	0.286548	-0.744695	NA	0.318417	0.418375	0.270525	-0.14785	0.00141784	0.00141784	FALSE	1	TRUE	yes	yes	no	0	NA
3174	isoComp_00016535	geneComp_00007966	ENST00000543879.6	AQR	Control_DMSO	RSV_DMSO	AQR	protein_coding	nonsense_mediated_decay	16.2902	16.4238	15.3783	0.469542	0.769392	-0.0948367	NA	9.54771	8.60387	8.73445	0.28906	0.695419	0.021705	NA	0.58835	0.525375	0.577225	0.05185	0.668354	0.00141784	TRUE	1	TRUE	yes	no	no	1	NA
3176	isoComp_00016537	geneComp_00007966	ENST00000559090.5	AQR	Control_DMSO	RSV_DMSO	AQR	protein_coding	retained_intron	16.2902	16.4238	15.3783	0.469542	0.769392	-0.0948367	NA	0.522114	0.368408	0.54178	0.018113	0.059406	0.544149	NA	0.0321917	0.022375	0.035575	0.0132	0.187522	0.00141784	NA	0.924999	TRUE	NA	NA	NA	0	NA
3177	isoComp_00016538	geneComp_00007966	ENST00000559767.1	AQR	Control_DMSO	RSV_DMSO	AQR	protein_coding	retained_intron	16.2902	16.4238	15.3783	0.469542	0.769392	-0.0948367	NA	0.870328	0.439552	1.74782	0.439552	1.74782	1.96723	NA	0.0497333	0.02535	0.09955	0.0742	0.98105	0.00141784	NA	0.896644	TRUE	NA	NA	NA	0	NA
11427	isoComp_00016543	geneComp_00007968	ENST00000290277.10	ARAF	Control_DMSO	RSV_DMSO	ARAF	protein_coding	protein_coding	38.1179	27.5208	34.8875	0.890096	1.62105	0.342075	NA	1.07172	0.56309	1.07668	0.15	0.18011	0.923094	NA	0.0272083	0.020075	0.03105	0.010975	0.395816	0.16618	FALSE	1	TRUE	yes	yes	no	0	NA
11428	isoComp_00016544	geneComp_00007968	ENST00000377039.2	ARAF	Control_DMSO	RSV_DMSO	ARAF	protein_coding	protein_coding	38.1179	27.5208	34.8875	0.890096	1.62105	0.342075	NA	5.0774	5.48859	4.94627	0.514221	0.589786	-0.149806	NA	0.1454	0.20065	0.14375	-0.0569	0.24372	0.16618	FALSE	0.983458	TRUE	yes	no	no	0	NA
11429	isoComp_00016545	geneComp_00007968	ENST00000377045.9	ARAF	Control_DMSO	RSV_DMSO	ARAF	protein_coding	protein_coding	38.1179	27.5208	34.8875	0.890096	1.62105	0.342075	NA	30.4313	19.9122	27.8347	1.01107	2.05496	0.483026	NA	0.78585	0.7231	0.79555	0.07245	0.234392	0.16618	FALSE	1	TRUE	yes	yes	no	0	NA
11430	isoComp_00016546	geneComp_00007968	ENST00000469505.1	ARAF	Control_DMSO	RSV_DMSO	ARAF	protein_coding	processed_transcript	38.1179	27.5208	34.8875	0.890096	1.62105	0.342075	NA	0.464564	0.455119	0.331743	0.185688	0.0795024	-0.44469	NA	0.0125417	0.0161	0.009775	-0.006325	0.731205	0.16618	NA	0.385801	FALSE	NA	NA	NA	0	NA
11431	isoComp_00016547	geneComp_00007968	ENST00000489496.1	ARAF	Control_DMSO	RSV_DMSO	ARAF	protein_coding	processed_transcript	38.1179	27.5208	34.8875	0.890096	1.62105	0.342075	NA	1.07287	1.10187	0.698137	0.12936	0.430194	-0.650885	NA	0.029	0.04005	0.019875	-0.020175	0.16618	0.16618	NA	0.851129	TRUE	NA	NA	NA	0	NA
100016	isoComp_00016548	geneComp_00007969	ENST00000334211.12	ARAP1	Control_DMSO	RSV_DMSO	ARAP1	protein_coding	protein_coding	35.7754	30.8469	52.7431	2.30696	1.47013	0.773663	NA	10.4866	12.8974	10.9906	0.673838	0.326688	-0.230616	NA	0.318383	0.426	0.2091	-0.2169	1.42099e-06	1.05783e-29	FALSE	1	TRUE	yes	yes	no	0	TRUE
100018	isoComp_00016550	geneComp_00007969	ENST00000393609.7	ARAP1	Control_DMSO	RSV_DMSO	ARAP1	protein_coding	protein_coding	35.7754	30.8469	52.7431	2.30696	1.47013	0.773663	NA	3.84215	1.64672	8.69226	0.11933	0.580576	2.39306	NA	0.0893833	0.053525	0.16435	0.110825	1.05783e-29	1.05783e-29	FALSE	1	TRUE	yes	yes	no	0	TRUE
100020	isoComp_00016552	geneComp_00007969	ENST00000427971.6	ARAP1	Control_DMSO	RSV_DMSO	ARAP1	protein_coding	protein_coding	35.7754	30.8469	52.7431	2.30696	1.47013	0.773663	NA	4.47517	2.87359	6.8921	1.24496	2.38808	1.25917	NA	0.123883	0.088	0.12845	0.04045	0.901564	1.05783e-29	FALSE	0.999967	TRUE	yes	no	no	0	TRUE
100021	isoComp_00016553	geneComp_00007969	ENST00000429686.5	ARAP1	Control_DMSO	RSV_DMSO	ARAP1	protein_coding	protein_coding	35.7754	30.8469	52.7431	2.30696	1.47013	0.773663	NA	0.698098	0.380132	1.59708	0.275801	0.492692	2.04241	NA	0.0158083	0.0113	0.03085	0.01955	0.122091	1.05783e-29	FALSE	1	TRUE	yes	yes	no	0	TRUE
100022	isoComp_00016554	geneComp_00007969	ENST00000452383.2	ARAP1	Control_DMSO	RSV_DMSO	ARAP1	protein_coding	protein_coding	35.7754	30.8469	52.7431	2.30696	1.47013	0.773663	NA	1.10323	1.1734	2.13628	1.1734	2.13628	0.858898	NA	0.0260333	0.034925	0.043175	0.00825	0.973533	1.05783e-29	FALSE	0.999732	TRUE	yes	no	no	0	TRUE
100023	isoComp_00016555	geneComp_00007969	ENST00000455638.6	ARAP1	Control_DMSO	RSV_DMSO	ARAP1	protein_coding	protein_coding	35.7754	30.8469	52.7431	2.30696	1.47013	0.773663	NA	8.23191	6.63138	13.4563	0.801442	1.79869	1.0198	NA	0.221042	0.215725	0.253225	0.0375	0.51583	1.05783e-29	FALSE	1	TRUE	yes	no	no	0	TRUE
100024	isoComp_00016556	geneComp_00007969	ENST00000465814.5	ARAP1	Control_DMSO	RSV_DMSO	ARAP1	protein_coding	retained_intron	35.7754	30.8469	52.7431	2.30696	1.47013	0.773663	NA	1.03004	1.14365	1.47395	0.0709253	0.176106	0.363248	NA	0.0287417	0.0379	0.028275	-0.009625	0.451428	1.05783e-29	NA	1	TRUE	NA	NA	NA	2	TRUE
100026	isoComp_00016558	geneComp_00007969	ENST00000536885.1	ARAP1	Control_DMSO	RSV_DMSO	ARAP1	protein_coding	protein_coding	35.7754	30.8469	52.7431	2.30696	1.47013	0.773663	NA	0.493652	0.36419	0.717864	0.187698	0.142952	0.959898	NA	0.01385	0.01135	0.01365	0.0023	0.693831	1.05783e-29	NA	0.430102	FALSE	NA	NA	NA	0	TRUE
100028	isoComp_00016560	geneComp_00007969	ENST00000541623.5	ARAP1	Control_DMSO	RSV_DMSO	ARAP1	protein_coding	retained_intron	35.7754	30.8469	52.7431	2.30696	1.47013	0.773663	NA	0.590254	0.6187	0.654194	0.216295	0.0685469	0.0792324	NA	0.0175167	0.0194	0.01235	-0.00705	0.771761	1.05783e-29	NA	0.401238	FALSE	NA	NA	NA	1	TRUE
100029	isoComp_00016561	geneComp_00007969	ENST00000542264.1	ARAP1	Control_DMSO	RSV_DMSO	ARAP1	protein_coding	processed_transcript	35.7754	30.8469	52.7431	2.30696	1.47013	0.773663	NA	0.807974	0.58335	1.25515	0.0859412	0.47573	1.09235	NA	0.0227667	0.0199	0.024525	0.004625	0.967736	1.05783e-29	NA	0.165222	FALSE	NA	NA	NA	0	TRUE
100030	isoComp_00016562	geneComp_00007969	ENST00000542596.5	ARAP1	Control_DMSO	RSV_DMSO	ARAP1	protein_coding	protein_coding	35.7754	30.8469	52.7431	2.30696	1.47013	0.773663	NA	0.856838	0	0	0	0	0	NA	0.036025	0	0	0	NA	1.05783e-29	FALSE	0.999399	TRUE	yes	no	no	0	TRUE
100032	isoComp_00016564	geneComp_00007969	ENST00000543868.1	ARAP1	Control_DMSO	RSV_DMSO	ARAP1	protein_coding	retained_intron	35.7754	30.8469	52.7431	2.30696	1.47013	0.773663	NA	0.397231	0.381802	0.530588	0.196303	0.136609	0.464407	NA	0.0111833	0.0117	0.0102	-0.0015	0.992902	1.05783e-29	NA	0.777809	TRUE	NA	NA	NA	0	TRUE
100033	isoComp_00016565	geneComp_00007969	ENST00000544721.5	ARAP1	Control_DMSO	RSV_DMSO	ARAP1	protein_coding	retained_intron	35.7754	30.8469	52.7431	2.30696	1.47013	0.773663	NA	1.56456	1.66536	2.32384	0.177931	0.265587	0.47824	NA	0.0424667	0.053775	0.04385	-0.009925	0.448215	1.05783e-29	NA	0.0744701	FALSE	NA	NA	NA	0	TRUE
131536	isoComp_00016642	geneComp_00007981	ENST00000606192.5	ARF4-AS1	Control_DMSO	RSV_DMSO	ARF4-AS1	lncRNA	lncRNA	4.40191	6.56776	1.81127	0.496029	0.496551	-1.85265	NA	0.510694	0.544563	0.370238	0.102356	0.370238	-0.544449	NA	0.107167	0.081625	0.112275	0.03065	0.458005	2.43434e-12	NA	0.00115058	FALSE	NA	NA	NA	0	FALSE
131537	isoComp_00016643	geneComp_00007981	ENST00000607297.1	ARF4-AS1	Control_DMSO	RSV_DMSO	ARF4-AS1	lncRNA	lncRNA	4.40191	6.56776	1.81127	0.496029	0.496551	-1.85265	NA	0.620616	1.61994	0	0.283768	0	-7.34868	NA	0.0980333	0.24435	0	-0.24435	2.43434e-12	2.43434e-12	NA	0.0357628	FALSE	NA	NA	NA	0	FALSE
131538	isoComp_00016644	geneComp_00007981	ENST00000607782.1	ARF4-AS1	Control_DMSO	RSV_DMSO	ARF4-AS1	lncRNA	lncRNA	4.40191	6.56776	1.81127	0.496029	0.496551	-1.85265	NA	0.71748	1.15664	0.51538	0.163205	0.124677	-1.15092	NA	0.189117	0.17515	0.293025	0.117875	0.0457714	2.43434e-12	NA	0.035546	FALSE	NA	NA	NA	0	FALSE
131539	isoComp_00016645	geneComp_00007981	ENST00000658756.1	ARF4-AS1	Control_DMSO	RSV_DMSO	ARF4-AS1	lncRNA	lncRNA	4.40191	6.56776	1.81127	0.496029	0.496551	-1.85265	NA	2.55311	3.24661	0.925648	0.23019	0.0426918	-1.79933	NA	0.605667	0.49885	0.5947	0.09585	0.679191	2.43434e-12	NA	0.0450816	FALSE	NA	NA	NA	1	FALSE
64403	isoComp_00016673	geneComp_00007986	ENST00000426335.6	ARFGAP2	Control_DMSO	RSV_DMSO	ARFGAP2	protein_coding	protein_coding	53.0692	53.7445	57.9599	1.2524	2.00487	0.108918	NA	0.609316	0.46806	0.557628	0.254871	0.252588	0.247755	NA	0.0118917	0.00885	0.009975	0.001125	0.839556	0.0241252	FALSE	0.999999	TRUE	yes	yes	no	0	NA
64405	isoComp_00016675	geneComp_00007986	ENST00000524727.5	ARFGAP2	Control_DMSO	RSV_DMSO	ARFGAP2	protein_coding	retained_intron	53.0692	53.7445	57.9599	1.2524	2.00487	0.108918	NA	0.844428	1.03266	0.651112	0.22325	0.094396	-0.657308	NA	0.0162	0.019225	0.011325	-0.0079	0.308117	0.0241252	NA	0.994687	TRUE	NA	NA	NA	0	NA
64406	isoComp_00016676	geneComp_00007986	ENST00000524782.6	ARFGAP2	Control_DMSO	RSV_DMSO	ARFGAP2	protein_coding	protein_coding	53.0692	53.7445	57.9599	1.2524	2.00487	0.108918	NA	27.14	23.9482	30.9809	1.62699	1.56897	0.371328	NA	0.512383	0.44445	0.534175	0.089725	0.0241252	0.0241252	FALSE	1	TRUE	yes	yes	no	0	NA
64407	isoComp_00016677	geneComp_00007986	ENST00000525314.5	ARFGAP2	Control_DMSO	RSV_DMSO	ARFGAP2	protein_coding	protein_coding	53.0692	53.7445	57.9599	1.2524	2.00487	0.108918	NA	11.182	12.5541	11.2684	1.3545	0.448669	-0.155748	NA	0.210483	0.232925	0.194475	-0.03845	0.376363	0.0241252	FALSE	0.996961	TRUE	yes	yes	no	0	NA
64408	isoComp_00016678	geneComp_00007986	ENST00000525398.5	ARFGAP2	Control_DMSO	RSV_DMSO	ARFGAP2	protein_coding	protein_coding	53.0692	53.7445	57.9599	1.2524	2.00487	0.108918	NA	0.760734	0.403481	1.04603	0.163626	0.261882	1.35275	NA	0.014325	0.0074	0.018175	0.010775	0.248998	0.0241252	FALSE	0.999883	TRUE	yes	yes	no	0	NA
64409	isoComp_00016679	geneComp_00007986	ENST00000525635.1	ARFGAP2	Control_DMSO	RSV_DMSO	ARFGAP2	protein_coding	retained_intron	53.0692	53.7445	57.9599	1.2524	2.00487	0.108918	NA	1.62566	1.63642	1.6315	0.257618	0.372906	-0.00431668	NA	0.0310083	0.0306	0.028475	-0.002125	0.895075	0.0241252	NA	0.415267	FALSE	NA	NA	NA	0	NA
64414	isoComp_00016684	geneComp_00007986	ENST00000527776.5	ARFGAP2	Control_DMSO	RSV_DMSO	ARFGAP2	protein_coding	protein_coding	53.0692	53.7445	57.9599	1.2524	2.00487	0.108918	NA	0.544128	0.403255	0.278541	0.149011	0.121948	-0.518259	NA	0.0107	0.007475	0.00485	-0.002625	0.85968	0.0241252	NA	0.997477	TRUE	NA	NA	NA	0	NA
64417	isoComp_00016687	geneComp_00007986	ENST00000528444.5	ARFGAP2	Control_DMSO	RSV_DMSO	ARFGAP2	protein_coding	protein_coding	53.0692	53.7445	57.9599	1.2524	2.00487	0.108918	NA	0.612598	0.389398	0.696671	0.106035	0.254213	0.823214	NA	0.0116083	0.007275	0.011725	0.00445	0.722817	0.0241252	FALSE	0.993801	TRUE	yes	yes	no	0	NA
64426	isoComp_00016696	geneComp_00007986	ENST00000627920.2	ARFGAP2	Control_DMSO	RSV_DMSO	ARFGAP2	protein_coding	protein_coding	53.0692	53.7445	57.9599	1.2524	2.00487	0.108918	NA	7.96951	11.1587	8.73029	2.19045	1.22676	-0.353706	NA	0.147967	0.209375	0.15	-0.059375	0.578881	0.0241252	FALSE	0.999976	TRUE	yes	yes	no	0	NA
19603	isoComp_00016734	geneComp_00007993	ENST00000424545.2	ARFRP1	Control_DMSO	RSV_DMSO	ARFRP1	protein_coding	processed_transcript	36.8834	31.1491	42.1524	1.75504	3.78208	0.436306	NA	1.17235	1.18616	1.47771	0.24559	0.222325	0.314678	NA	0.0320167	0.0374	0.0359	-0.0015	0.944117	2.96803e-06	NA	0.106513	FALSE	NA	NA	NA	0	TRUE
19604	isoComp_00016735	geneComp_00007993	ENST00000607873.1	ARFRP1	Control_DMSO	RSV_DMSO	ARFRP1	protein_coding	protein_coding	36.8834	31.1491	42.1524	1.75504	3.78208	0.436306	NA	1.23785	0.649992	1.1433	0.15563	0.319947	0.805242	NA	0.0329917	0.02155	0.025975	0.004425	0.751648	2.96803e-06	FALSE	0.993664	TRUE	yes	no	no	0	TRUE
19605	isoComp_00016736	geneComp_00007993	ENST00000609537.5	ARFRP1	Control_DMSO	RSV_DMSO	ARFRP1	protein_coding	retained_intron	36.8834	31.1491	42.1524	1.75504	3.78208	0.436306	NA	1.35576	0.781414	1.45488	0.212444	0.412332	0.888276	NA	0.0365583	0.024925	0.035325	0.0104	0.700244	2.96803e-06	NA	0.974657	TRUE	NA	NA	NA	0	TRUE
19606	isoComp_00016737	geneComp_00007993	ENST00000610414.4	ARFRP1	Control_DMSO	RSV_DMSO	ARFRP1	protein_coding	processed_transcript	36.8834	31.1491	42.1524	1.75504	3.78208	0.436306	NA	0.535285	0.388195	0.559744	0.140519	0.199152	0.516839	NA	0.0139833	0.0118	0.012525	0.000725	0.934128	2.96803e-06	NA	0.747203	TRUE	NA	NA	NA	0	TRUE
19607	isoComp_00016738	geneComp_00007993	ENST00000610774.1	ARFRP1	Control_DMSO	RSV_DMSO	ARFRP1	protein_coding	retained_intron	36.8834	31.1491	42.1524	1.75504	3.78208	0.436306	NA	1.70297	1.541	1.86793	0.100445	0.0734812	0.275947	NA	0.0470417	0.049775	0.045675	-0.0041	0.780379	2.96803e-06	NA	0.66019	FALSE	NA	NA	NA	2	TRUE
19608	isoComp_00016739	geneComp_00007993	ENST00000612157.4	ARFRP1	Control_DMSO	RSV_DMSO	ARFRP1	protein_coding	protein_coding	36.8834	31.1491	42.1524	1.75504	3.78208	0.436306	NA	9.09304	11.1738	8.61756	0.902482	0.659982	-0.374379	NA	0.258042	0.365025	0.20795	-0.157075	0.00807615	2.96803e-06	FALSE	0.996889	TRUE	yes	no	no	1	TRUE
19609	isoComp_00016740	geneComp_00007993	ENST00000612256.4	ARFRP1	Control_DMSO	RSV_DMSO	ARFRP1	protein_coding	protein_coding	36.8834	31.1491	42.1524	1.75504	3.78208	0.436306	NA	1.54151	0.733559	2.47286	0.143699	0.131412	1.73948	NA	0.0402833	0.023225	0.059375	0.03615	2.96803e-06	2.96803e-06	FALSE	0.998856	TRUE	yes	no	no	0	TRUE
19610	isoComp_00016741	geneComp_00007993	ENST00000612772.1	ARFRP1	Control_DMSO	RSV_DMSO	ARFRP1	protein_coding	processed_transcript	36.8834	31.1491	42.1524	1.75504	3.78208	0.436306	NA	0.606467	0.702924	0.583988	0.153219	0.188796	-0.263314	NA	0.016975	0.022625	0.014	-0.008625	0.533387	2.96803e-06	NA	0.745917	TRUE	NA	NA	NA	0	TRUE
19612	isoComp_00016743	geneComp_00007993	ENST00000618568.4	ARFRP1	Control_DMSO	RSV_DMSO	ARFRP1	protein_coding	nonsense_mediated_decay	36.8834	31.1491	42.1524	1.75504	3.78208	0.436306	NA	4.93297	4.18589	6.37838	0.290108	0.523734	0.606472	NA	0.1335	0.135275	0.151575	0.0163	0.495127	2.96803e-06	TRUE	0.743446	TRUE	yes	no	no	0	TRUE
19613	isoComp_00016744	geneComp_00007993	ENST00000618838.4	ARFRP1	Control_DMSO	RSV_DMSO	ARFRP1	protein_coding	protein_coding	36.8834	31.1491	42.1524	1.75504	3.78208	0.436306	NA	12.9147	7.89991	15.6108	1.65707	3.05717	0.981732	NA	0.338917	0.248275	0.362675	0.1144	0.192012	2.96803e-06	FALSE	0.998937	TRUE	yes	no	no	0	TRUE
19614	isoComp_00016745	geneComp_00007993	ENST00000619493.4	ARFRP1	Control_DMSO	RSV_DMSO	ARFRP1	protein_coding	protein_coding	36.8834	31.1491	42.1524	1.75504	3.78208	0.436306	NA	1.00126	1.16324	1.09159	0.0889086	0.195494	-0.0909103	NA	0.0284083	0.037625	0.027425	-0.0102	0.470718	2.96803e-06	FALSE	0.998888	TRUE	yes	no	no	0	TRUE
19615	isoComp_00016746	geneComp_00007993	ENST00000622789.5	ARFRP1	Control_DMSO	RSV_DMSO	ARFRP1	protein_coding	protein_coding	36.8834	31.1491	42.1524	1.75504	3.78208	0.436306	NA	0.779471	0.726966	0.880537	0.400817	0.201557	0.273077	NA	0.021	0.022025	0.0212	-0.000825	0.845313	2.96803e-06	FALSE	0.998884	TRUE	yes	no	no	0	TRUE
57089	isoComp_00016794	geneComp_00008003	ENST00000289968.11	ARHGAP17	Control_DMSO	RSV_DMSO	ARHGAP17	protein_coding	protein_coding	22.8478	16.4122	24.1526	0.731701	1.35047	0.557127	NA	3.20385	0.881563	3.64117	0.132329	0.257551	2.03395	NA	0.131075	0.0537	0.15395	0.10025	1.82205e-05	1.82205e-05	FALSE	1	TRUE	yes	yes	no	0	NA
57090	isoComp_00016795	geneComp_00008003	ENST00000303665.9	ARHGAP17	Control_DMSO	RSV_DMSO	ARHGAP17	protein_coding	protein_coding	22.8478	16.4122	24.1526	0.731701	1.35047	0.557127	NA	5.59072	5.36791	6.04247	0.162828	0.540938	0.170477	NA	0.257458	0.32905	0.251625	-0.077425	0.0828297	1.82205e-05	FALSE	1	TRUE	yes	yes	no	0	NA
57091	isoComp_00016796	geneComp_00008003	ENST00000455311.6	ARHGAP17	Control_DMSO	RSV_DMSO	ARHGAP17	protein_coding	protein_coding	22.8478	16.4122	24.1526	0.731701	1.35047	0.557127	NA	0.509495	0.597953	0.668096	0.199738	0.17509	0.157529	NA	0.0242417	0.0357	0.027825	-0.007875	0.976858	1.82205e-05	FALSE	0.985377	TRUE	yes	no	no	0	NA
57093	isoComp_00016798	geneComp_00008003	ENST00000570841.5	ARHGAP17	Control_DMSO	RSV_DMSO	ARHGAP17	protein_coding	retained_intron	22.8478	16.4122	24.1526	0.731701	1.35047	0.557127	NA	5.42336	3.59863	5.57217	0.574316	1.95625	0.629372	NA	0.22775	0.2159	0.2181	0.0022	0.916997	1.82205e-05	NA	0.717281	FALSE	NA	NA	NA	0	NA
57097	isoComp_00016802	geneComp_00008003	ENST00000571843.1	ARHGAP17	Control_DMSO	RSV_DMSO	ARHGAP17	protein_coding	protein_coding	22.8478	16.4122	24.1526	0.731701	1.35047	0.557127	NA	5.67345	4.48195	6.09678	0.197549	0.793406	0.443069	NA	0.2552	0.27315	0.26105	-0.0121	0.840126	1.82205e-05	NA	0.404116	FALSE	NA	NA	NA	0	NA
57106	isoComp_00016811	geneComp_00008003	ENST00000575656.5	ARHGAP17	Control_DMSO	RSV_DMSO	ARHGAP17	protein_coding	retained_intron	22.8478	16.4122	24.1526	0.731701	1.35047	0.557127	NA	0.476047	0.271912	0.667682	0.0466546	0.0376777	1.26536	NA	0.0208	0.0167	0.02775	0.01105	0.104897	1.82205e-05	NA	0.879933	TRUE	NA	NA	NA	0	NA
57107	isoComp_00016812	geneComp_00008003	ENST00000575975.5	ARHGAP17	Control_DMSO	RSV_DMSO	ARHGAP17	protein_coding	processed_transcript	22.8478	16.4122	24.1526	0.731701	1.35047	0.557127	NA	1.2298	0.580472	0.766908	0.258751	0.475855	0.395875	NA	0.0496833	0.03655	0.03065	-0.0059	0.764988	1.82205e-05	NA	0.99651	TRUE	NA	NA	NA	0	NA
110101	isoComp_00016815	geneComp_00008005	ENST00000358308.7	ARHGAP19	Control_DMSO	RSV_DMSO	ARHGAP19	protein_coding	protein_coding	6.5345	10.8571	5.20628	0.429614	0.174599	-1.05887	NA	0.582771	0.839815	0.659402	0.235051	0.272624	-0.344276	NA	0.0913333	0.08015	0.122125	0.041975	0.810124	0.0396097	FALSE	0.999995	TRUE	yes	yes	no	0	TRUE
110102	isoComp_00016816	geneComp_00008005	ENST00000358531.9	ARHGAP19	Control_DMSO	RSV_DMSO	ARHGAP19	protein_coding	protein_coding	6.5345	10.8571	5.20628	0.429614	0.174599	-1.05887	NA	4.75215	8.29391	2.87977	0.335598	0.431676	-1.52283	NA	0.729058	0.769525	0.54785	-0.221675	0.0396097	0.0396097	FALSE	0.999998	TRUE	yes	yes	no	0	TRUE
110103	isoComp_00016817	geneComp_00008005	ENST00000371027.5	ARHGAP19	Control_DMSO	RSV_DMSO	ARHGAP19	protein_coding	protein_coding	6.5345	10.8571	5.20628	0.429614	0.174599	-1.05887	NA	0.0652393	0.0264866	0.138107	0.0153367	0.059828	2.0212	NA	0.0128333	0.002575	0.027025	0.02445	0.0930469	0.0396097	FALSE	0.999997	TRUE	yes	yes	no	0	TRUE
110104	isoComp_00016818	geneComp_00008005	ENST00000466484.1	ARHGAP19	Control_DMSO	RSV_DMSO	ARHGAP19	protein_coding	protein_coding	6.5345	10.8571	5.20628	0.429614	0.174599	-1.05887	NA	0.446904	0.951758	0.357546	0.331501	0.171822	-1.38775	NA	0.05295	0.08475	0.065875	-0.018875	0.911163	0.0396097	FALSE	0.985069	TRUE	yes	no	no	0	TRUE
110105	isoComp_00016819	geneComp_00008005	ENST00000487035.1	ARHGAP19	Control_DMSO	RSV_DMSO	ARHGAP19	protein_coding	processed_transcript	6.5345	10.8571	5.20628	0.429614	0.174599	-1.05887	NA	0.647154	0.680847	1.13735	0.680847	0.623255	0.731867	NA	0.107717	0.0571	0.230575	0.173475	0.157736	0.0396097	NA	0.200581	FALSE	NA	NA	NA	0	TRUE
43784	isoComp_00016844	geneComp_00008009	ENST00000249601.8	ARHGAP22	Control_DMSO	RSV_DMSO	ARHGAP22	protein_coding	protein_coding	3.27268	5.96956	2.76943	0.544917	0.127496	-1.10525	NA	0.19347	0.0295593	0.29134	0.0178317	0.100966	2.9293	NA	0.121858	0.005225	0.1064	0.101175	0.000498299	0.000464279	FALSE	1	TRUE	yes	yes	no	0	TRUE
43786	isoComp_00016846	geneComp_00008009	ENST00000374172.5	ARHGAP22	Control_DMSO	RSV_DMSO	ARHGAP22	protein_coding	protein_coding	3.27268	5.96956	2.76943	0.544917	0.127496	-1.10525	NA	0.0849583	0.0280938	0.197277	0.0280938	0.13168	2.44393	NA	0.0364833	0.006225	0.070725	0.0645	0.45323	0.000464279	FALSE	1	TRUE	yes	yes	no	0	TRUE
43787	isoComp_00016847	geneComp_00008009	ENST00000417247.6	ARHGAP22	Control_DMSO	RSV_DMSO	ARHGAP22	protein_coding	protein_coding	3.27268	5.96956	2.76943	0.544917	0.127496	-1.10525	NA	1.0622	2.75936	0.427246	0.316761	0.295936	-2.66303	NA	0.204275	0.4659	0.146925	-0.318975	0.108487	0.000464279	FALSE	1	TRUE	yes	yes	no	0	TRUE
43790	isoComp_00016850	geneComp_00008009	ENST00000460425.1	ARHGAP22	Control_DMSO	RSV_DMSO	ARHGAP22	protein_coding	nonsense_mediated_decay	3.27268	5.96956	2.76943	0.544917	0.127496	-1.10525	NA	0.0990399	0.190554	0.051761	0.0411773	0.0238142	-1.69923	NA	0.0362833	0.034325	0.019875	-0.01445	0.67464	0.000464279	TRUE	0.999947	TRUE	yes	yes	no	0	TRUE
43791	isoComp_00016851	geneComp_00008009	ENST00000464445.1	ARHGAP22	Control_DMSO	RSV_DMSO	ARHGAP22	protein_coding	retained_intron	3.27268	5.96956	2.76943	0.544917	0.127496	-1.10525	NA	0.292371	0.214613	0.310397	0.0491942	0.118539	0.512418	NA	0.15525	0.03505	0.11145	0.0764	0.355347	0.000464279	NA	0.551615	FALSE	NA	NA	NA	0	TRUE
43792	isoComp_00016852	geneComp_00008009	ENST00000477708.6	ARHGAP22	Control_DMSO	RSV_DMSO	ARHGAP22	protein_coding	protein_coding	3.27268	5.96956	2.76943	0.544917	0.127496	-1.10525	NA	0.857922	2.04882	0.46806	0.554132	0.159062	-2.10656	NA	0.188725	0.33615	0.175075	-0.161075	0.459458	0.000464279	FALSE	1	TRUE	no	yes	no	0	TRUE
43794	isoComp_00016854	geneComp_00008009	ENST00000491108.1	ARHGAP22	Control_DMSO	RSV_DMSO	ARHGAP22	protein_coding	processed_transcript	3.27268	5.96956	2.76943	0.544917	0.127496	-1.10525	NA	0.174204	0.150603	0.255614	0.0250775	0.015667	0.725827	NA	0.0741583	0.026425	0.092175	0.06575	0.000464279	0.000464279	NA	0.673666	FALSE	NA	NA	NA	0	TRUE
43795	isoComp_00016855	geneComp_00008009	ENST00000493012.2	ARHGAP22	Control_DMSO	RSV_DMSO	ARHGAP22	protein_coding	processed_transcript	3.27268	5.96956	2.76943	0.544917	0.127496	-1.10525	NA	0.114771	0.0407574	0.158586	0.0266154	0.0634202	1.73179	NA	0.065725	0.006725	0.05965	0.052925	0.131	0.000464279	NA	0.834551	TRUE	NA	NA	NA	0	TRUE
43796	isoComp_00016856	geneComp_00008009	ENST00000511570.1	ARHGAP22	Control_DMSO	RSV_DMSO	ARHGAP22	protein_coding	processed_transcript	3.27268	5.96956	2.76943	0.544917	0.127496	-1.10525	NA	0.33255	0.345244	0.609146	0.151526	0.120661	0.80147	NA	0.0997417	0.053425	0.2177	0.164275	0.0325925	0.000464279	NA	0.44978	FALSE	NA	NA	NA	0	TRUE
54679	isoComp_00016870	geneComp_00008012	ENST00000395183.6	ARHGAP24	Control_DMSO	RSV_DMSO	ARHGAP24	protein_coding	protein_coding	8.59097	11.77	9.55169	0.481736	0.30192	-0.301005	NA	5.60222	5.07526	8.05054	0.299011	0.161946	0.664557	NA	0.700767	0.4318	0.843775	0.411975	3.02168e-38	3.2321e-45	FALSE	1	TRUE	yes	yes	no	0	TRUE
54680	isoComp_00016871	geneComp_00008012	ENST00000395184.6	ARHGAP24	Control_DMSO	RSV_DMSO	ARHGAP24	protein_coding	protein_coding	8.59097	11.77	9.55169	0.481736	0.30192	-0.301005	NA	1.24746	2.14774	1.15412	0.201381	0.0482182	-0.890281	NA	0.135775	0.1854	0.12115	-0.06425	0.0774683	3.2321e-45	FALSE	1	TRUE	yes	yes	no	0	TRUE
54681	isoComp_00016872	geneComp_00008012	ENST00000502537.1	ARHGAP24	Control_DMSO	RSV_DMSO	ARHGAP24	protein_coding	processed_transcript	8.59097	11.77	9.55169	0.481736	0.30192	-0.301005	NA	0.247124	0.353047	0.231774	0.0464858	0.152899	-0.586499	NA	0.029525	0.02985	0.023175	-0.006675	0.573266	3.2321e-45	NA	0.838158	TRUE	NA	NA	NA	0	TRUE
54683	isoComp_00016874	geneComp_00008012	ENST00000503995.5	ARHGAP24	Control_DMSO	RSV_DMSO	ARHGAP24	protein_coding	protein_coding	8.59097	11.77	9.55169	0.481736	0.30192	-0.301005	NA	0.817481	2.36628	0	0.277265	0	-7.89256	NA	0.072225	0.19915	0	-0.19915	3.2321e-45	3.2321e-45	FALSE	0.997258	TRUE	yes	no	no	0	TRUE
54686	isoComp_00016877	geneComp_00008012	ENST00000514229.5	ARHGAP24	Control_DMSO	RSV_DMSO	ARHGAP24	protein_coding	protein_coding	8.59097	11.77	9.55169	0.481736	0.30192	-0.301005	NA	0.532439	1.56967	0	0.239211	0	-7.30348	NA	0.04625	0.132325	0	-0.132325	4.10832e-25	3.2321e-45	FALSE	1	TRUE	yes	yes	no	0	TRUE
71365	isoComp_00016903	geneComp_00008015	ENST00000290470.3	ARHGAP27	Control_DMSO	RSV_DMSO	ARHGAP27	protein_coding	protein_coding	10.6225	9.2781	15.6993	0.526648	0.483863	0.758164	NA	0.372091	0.12075	0.642516	0.0484668	0.398591	2.31921	NA	0.0343583	0.01245	0.0418	0.02935	0.982703	0.0230979	FALSE	0.999584	TRUE	no	yes	no	0	TRUE
71366	isoComp_00016904	geneComp_00008015	ENST00000376922.6	ARHGAP27	Control_DMSO	RSV_DMSO	ARHGAP27	protein_coding	protein_coding	10.6225	9.2781	15.6993	0.526648	0.483863	0.758164	NA	3.65975	3.81535	4.92627	0.183938	0.839183	0.367832	NA	0.351658	0.41265	0.311475	-0.101175	0.247813	0.0230979	FALSE	1	TRUE	yes	yes	no	0	TRUE
71367	isoComp_00016905	geneComp_00008015	ENST00000428638.5	ARHGAP27	Control_DMSO	RSV_DMSO	ARHGAP27	protein_coding	protein_coding	10.6225	9.2781	15.6993	0.526648	0.483863	0.758164	NA	0.980268	0.216461	2.0423	0.216461	0.767474	3.1799	NA	0.0834417	0.02135	0.1315	0.11015	0.0230979	0.0230979	FALSE	1	TRUE	yes	yes	no	0	TRUE
71368	isoComp_00016906	geneComp_00008015	ENST00000524404.5	ARHGAP27	Control_DMSO	RSV_DMSO	ARHGAP27	protein_coding	nonsense_mediated_decay	10.6225	9.2781	15.6993	0.526648	0.483863	0.758164	NA	0.344	0.387789	0.535432	0.095326	0.0925009	0.455396	NA	0.0312917	0.042825	0.03425	-0.008575	0.858092	0.0230979	TRUE	0.147414	FALSE	no	yes	no	0	TRUE
71370	isoComp_00016908	geneComp_00008015	ENST00000527678.1	ARHGAP27	Control_DMSO	RSV_DMSO	ARHGAP27	protein_coding	retained_intron	10.6225	9.2781	15.6993	0.526648	0.483863	0.758164	NA	0.308793	0.237248	0.49043	0.109123	0.0690146	1.01721	NA	0.0283417	0.0251	0.031225	0.006125	0.725744	0.0230979	NA	0.761498	TRUE	NA	NA	NA	1	TRUE
71373	isoComp_00016911	geneComp_00008015	ENST00000528677.1	ARHGAP27	Control_DMSO	RSV_DMSO	ARHGAP27	protein_coding	protein_coding	10.6225	9.2781	15.6993	0.526648	0.483863	0.758164	NA	0.103017	0.207576	0.0425677	0.0915113	0.0425677	-2.04927	NA	0.0108667	0.021775	0.002775	-0.019	0.218121	0.0230979	FALSE	0.995316	TRUE	yes	yes	no	0	TRUE
71374	isoComp_00016912	geneComp_00008015	ENST00000529357.5	ARHGAP27	Control_DMSO	RSV_DMSO	ARHGAP27	protein_coding	retained_intron	10.6225	9.2781	15.6993	0.526648	0.483863	0.758164	NA	0.330976	0.474203	0.338446	0.0932628	0.119778	-0.474679	NA	0.0338083	0.053175	0.02165	-0.031525	0.214118	0.0230979	NA	0.999993	TRUE	NA	NA	NA	0	TRUE
71376	isoComp_00016914	geneComp_00008015	ENST00000532038.5	ARHGAP27	Control_DMSO	RSV_DMSO	ARHGAP27	protein_coding	protein_coding	10.6225	9.2781	15.6993	0.526648	0.483863	0.758164	NA	3.71342	3.14208	5.43103	0.371489	0.348002	0.787575	NA	0.351733	0.339425	0.346525	0.0071	0.925262	0.0230979	FALSE	1	TRUE	yes	yes	no	0	TRUE
71379	isoComp_00016917	geneComp_00008015	ENST00000581638.1	ARHGAP27	Control_DMSO	RSV_DMSO	ARHGAP27	protein_coding	retained_intron	10.6225	9.2781	15.6993	0.526648	0.483863	0.758164	NA	0.258835	0.17425	0.39969	0.0603741	0.0801848	1.15287	NA	0.0244333	0.018925	0.025275	0.00635	0.721629	0.0230979	NA	0.00412576	FALSE	NA	NA	NA	1	TRUE
71381	isoComp_00016919	geneComp_00008015	ENST00000582826.5	ARHGAP27	Control_DMSO	RSV_DMSO	ARHGAP27	protein_coding	processed_transcript	10.6225	9.2781	15.6993	0.526648	0.483863	0.758164	NA	0.216431	0.263962	0.268297	0.156086	0.155304	0.0226496	NA	0.0203333	0.02595	0.016525	-0.009425	0.954359	0.0230979	NA	0.0149368	FALSE	NA	NA	NA	0	TRUE
49898	isoComp_00016943	geneComp_00008023	ENST00000310343.13	ARHGAP32	Control_DMSO	RSV_DMSO	ARHGAP32	protein_coding	protein_coding	6.38895	5.88078	6.92044	0.289707	0.812011	0.234487	NA	3.55469	3.44546	3.60064	0.1081	0.148125	0.063376	NA	0.566517	0.5894	0.5396	-0.0498	0.79425	0.000740701	FALSE	1	TRUE	yes	yes	no	0	NA
49899	isoComp_00016944	geneComp_00008023	ENST00000392657.7	ARHGAP32	Control_DMSO	RSV_DMSO	ARHGAP32	protein_coding	protein_coding	6.38895	5.88078	6.92044	0.289707	0.812011	0.234487	NA	1.06351	1.53787	1.47311	0.177699	0.31987	-0.0616639	NA	0.164858	0.261575	0.204775	-0.0568	0.543643	0.000740701	FALSE	1	TRUE	yes	yes	no	0	NA
49900	isoComp_00016945	geneComp_00008023	ENST00000524655.5	ARHGAP32	Control_DMSO	RSV_DMSO	ARHGAP32	protein_coding	protein_coding	6.38895	5.88078	6.92044	0.289707	0.812011	0.234487	NA	0.35947	0.262211	0.357709	0.0376647	0.0656088	0.433838	NA	0.0556667	0.044175	0.050875	0.0067	0.721069	0.000740701	FALSE	1	TRUE	yes	yes	no	2	NA
49901	isoComp_00016946	geneComp_00008023	ENST00000525234.1	ARHGAP32	Control_DMSO	RSV_DMSO	ARHGAP32	protein_coding	protein_coding	6.38895	5.88078	6.92044	0.289707	0.812011	0.234487	NA	0.96104	0.622703	0.95366	0.15282	0.271976	0.606997	NA	0.145717	0.102925	0.12935	0.026425	0.704652	0.000740701	FALSE	0.915794	TRUE	yes	yes	no	0	NA
49902	isoComp_00016947	geneComp_00008023	ENST00000527272.1	ARHGAP32	Control_DMSO	RSV_DMSO	ARHGAP32	protein_coding	protein_coding	6.38895	5.88078	6.92044	0.289707	0.812011	0.234487	NA	0.406494	0	0.416619	0	0.145253	5.41488	NA	0.0594833	0	0.054025	0.054025	0.000740701	0.000740701	FALSE	1	TRUE	yes	yes	no	0	NA
58055	isoComp_00017018	geneComp_00008036	ENST00000269321.12	ARHGDIA	Control_DMSO	RSV_DMSO	ARHGDIA	protein_coding	protein_coding	200.225	122.64	239.975	9.4195	22.5902	0.968401	NA	153.838	102.368	184.018	5.70148	16.4987	0.846017	NA	0.781725	0.838875	0.76855	-0.070325	0.0495598	0.0467455	FALSE	0.999661	TRUE	yes	yes	no	0	NA
58057	isoComp_00017020	geneComp_00008036	ENST00000541078.6	ARHGDIA	Control_DMSO	RSV_DMSO	ARHGDIA	protein_coding	protein_coding	200.225	122.64	239.975	9.4195	22.5902	0.968401	NA	2.61868	2.56496	3.02413	0.530016	0.232535	0.236734	NA	0.0144	0.02085	0.01275	-0.0081	0.115547	0.0467455	FALSE	0.999667	TRUE	yes	yes	no	0	NA
58063	isoComp_00017026	geneComp_00008036	ENST00000582309.1	ARHGDIA	Control_DMSO	RSV_DMSO	ARHGDIA	protein_coding	retained_intron	200.225	122.64	239.975	9.4195	22.5902	0.968401	NA	2.30025	1.05614	3.70858	0.25901	0.345299	1.80236	NA	0.0110917	0.008275	0.016	0.007725	0.0467455	0.0467455	NA	0.990734	TRUE	NA	NA	NA	0	NA
58065	isoComp_00017028	geneComp_00008036	ENST00000582984.5	ARHGDIA	Control_DMSO	RSV_DMSO	ARHGDIA	protein_coding	retained_intron	200.225	122.64	239.975	9.4195	22.5902	0.968401	NA	5.44985	3.7147	7.72249	0.802276	1.48565	1.05381	NA	0.0291833	0.032225	0.034225	0.002	0.937891	0.0467455	NA	0.999858	TRUE	NA	NA	NA	1	NA
58070	isoComp_00017033	geneComp_00008036	ENST00000584397.1	ARHGDIA	Control_DMSO	RSV_DMSO	ARHGDIA	protein_coding	retained_intron	200.225	122.64	239.975	9.4195	22.5902	0.968401	NA	32.1504	10.1052	36.954	4.2935	8.07085	1.86959	NA	0.143408	0.076275	0.14935	0.073075	0.159217	0.0467455	NA	0.99746	TRUE	NA	NA	NA	1	NA
11063	isoComp_00017046	geneComp_00008039	ENST00000337665.8	ARHGEF1	Control_DMSO	RSV_DMSO	ARHGEF1	protein_coding	protein_coding	35.0639	26.0893	51.2462	2.60774	2.86556	0.973718	NA	13.0991	10.6188	15.1964	0.995393	0.897635	0.516709	NA	0.400267	0.414075	0.299175	-0.1149	0.10804	0.00272377	FALSE	1	TRUE	yes	yes	no	0	FALSE
11064	isoComp_00017047	geneComp_00008039	ENST00000347545.8	ARHGEF1	Control_DMSO	RSV_DMSO	ARHGEF1	protein_coding	protein_coding	35.0639	26.0893	51.2462	2.60774	2.86556	0.973718	NA	1.61107	1.05341	3.4243	1.05341	0.797199	1.69132	NA	0.04285	0.047725	0.068125	0.0204	0.0300558	0.00272377	FALSE	1	TRUE	yes	yes	no	0	FALSE
11065	isoComp_00017048	geneComp_00008039	ENST00000354532.7	ARHGEF1	Control_DMSO	RSV_DMSO	ARHGEF1	protein_coding	protein_coding	35.0639	26.0893	51.2462	2.60774	2.86556	0.973718	NA	9.95942	5.54121	19.076	1.04363	2.61888	1.78164	NA	0.254117	0.210075	0.36765	0.157575	0.00272377	0.00272377	FALSE	1	TRUE	yes	yes	no	0	FALSE
11066	isoComp_00017049	geneComp_00008039	ENST00000378152.8	ARHGEF1	Control_DMSO	RSV_DMSO	ARHGEF1	protein_coding	protein_coding	35.0639	26.0893	51.2462	2.60774	2.86556	0.973718	NA	1.5118	1.02754	1.54086	0.172843	0.206328	0.579906	NA	0.0468917	0.040225	0.029975	-0.01025	0.598736	0.00272377	FALSE	1	TRUE	yes	yes	no	0	FALSE
11070	isoComp_00017053	geneComp_00008039	ENST00000595723.5	ARHGEF1	Control_DMSO	RSV_DMSO	ARHGEF1	protein_coding	protein_coding	35.0639	26.0893	51.2462	2.60774	2.86556	0.973718	NA	0.47302	0.32875	0.908584	0.113729	0.139068	1.43919	NA	0.012425	0.01325	0.0175	0.00425	0.580054	0.00272377	NA	0.999939	TRUE	NA	NA	NA	0	FALSE
11071	isoComp_00017054	geneComp_00008039	ENST00000595897.5	ARHGEF1	Control_DMSO	RSV_DMSO	ARHGEF1	protein_coding	retained_intron	35.0639	26.0893	51.2462	2.60774	2.86556	0.973718	NA	1.42296	1.21967	1.9239	0.211803	0.0631468	0.653241	NA	0.04145	0.0463	0.037725	-0.008575	0.453253	0.00272377	NA	0.999605	TRUE	NA	NA	NA	0	FALSE
11073	isoComp_00017056	geneComp_00008039	ENST00000598444.1	ARHGEF1	Control_DMSO	RSV_DMSO	ARHGEF1	protein_coding	retained_intron	35.0639	26.0893	51.2462	2.60774	2.86556	0.973718	NA	0.983923	1.0935	1.17123	0.204555	0.17565	0.0982084	NA	0.0298917	0.04215	0.0227	-0.01945	0.142911	0.00272377	NA	0.108044	FALSE	NA	NA	NA	0	FALSE
11074	isoComp_00017057	geneComp_00008039	ENST00000598587.1	ARHGEF1	Control_DMSO	RSV_DMSO	ARHGEF1	protein_coding	retained_intron	35.0639	26.0893	51.2462	2.60774	2.86556	0.973718	NA	0.650762	0.928023	0.730646	0.634951	0.454815	-0.340838	NA	0.01795	0.02975	0.013125	-0.016625	0.951307	0.00272377	NA	0.221675	FALSE	NA	NA	NA	0	FALSE
11078	isoComp_00017061	geneComp_00008039	ENST00000600274.5	ARHGEF1	Control_DMSO	RSV_DMSO	ARHGEF1	protein_coding	retained_intron	35.0639	26.0893	51.2462	2.60774	2.86556	0.973718	NA	0.864254	0.71268	0.918987	0.0969337	0.151687	0.362302	NA	0.026775	0.0273	0.0184	-0.0089	0.348454	0.00272377	NA	1	TRUE	NA	NA	NA	1	FALSE
11079	isoComp_00017062	geneComp_00008039	ENST00000600387.5	ARHGEF1	Control_DMSO	RSV_DMSO	ARHGEF1	protein_coding	retained_intron	35.0639	26.0893	51.2462	2.60774	2.86556	0.973718	NA	0.558448	0.520205	0.593806	0.0417457	0.165644	0.187535	NA	0.0175333	0.02015	0.01215	-0.008	0.352713	0.00272377	NA	0.835824	TRUE	NA	NA	NA	0	FALSE
11081	isoComp_00017064	geneComp_00008039	ENST00000617585.1	ARHGEF1	Control_DMSO	RSV_DMSO	ARHGEF1	protein_coding	retained_intron	35.0639	26.0893	51.2462	2.60774	2.86556	0.973718	NA	2.71864	2.37172	3.55935	0.730154	0.626588	0.58366	NA	0.078875	0.085875	0.07075	-0.015125	0.84947	0.00272377	NA	0.859025	TRUE	NA	NA	NA	0	FALSE
58993	isoComp_00017125	geneComp_00008047	ENST00000270747.8	ARHGEF19	Control_DMSO	RSV_DMSO	ARHGEF19	protein_coding	protein_coding	1.89927	3.5844	1.64706	0.267742	0.192004	-1.11712	NA	1.32577	2.9329	0.77059	0.268612	0.0452096	-1.9146	NA	0.647942	0.819925	0.49255	-0.327375	0.00481968	0.000876732	FALSE	1	TRUE	yes	yes	no	0	TRUE
58994	isoComp_00017126	geneComp_00008047	ENST00000449495.1	ARHGEF19	Control_DMSO	RSV_DMSO	ARHGEF19	protein_coding	protein_coding	1.89927	3.5844	1.64706	0.267742	0.192004	-1.11712	NA	0.368326	0.535419	0.43388	0.16044	0.148258	-0.297195	NA	0.185367	0.14995	0.246675	0.096725	0.759972	0.000876732	NA	0.950678	TRUE	NA	NA	NA	0	TRUE
58995	isoComp_00017127	geneComp_00008047	ENST00000471928.1	ARHGEF19	Control_DMSO	RSV_DMSO	ARHGEF19	protein_coding	processed_transcript	1.89927	3.5844	1.64706	0.267742	0.192004	-1.11712	NA	0.0484989	0.116082	0.0294147	0.0912796	0.0294147	-1.67756	NA	0.0152167	0.030125	0.015525	-0.0146	0.917129	0.000876732	NA	0.045561	FALSE	NA	NA	NA	1	TRUE
58996	isoComp_00017128	geneComp_00008047	ENST00000478117.5	ARHGEF19	Control_DMSO	RSV_DMSO	ARHGEF19	protein_coding	processed_transcript	1.89927	3.5844	1.64706	0.267742	0.192004	-1.11712	NA	0.156678	0	0.413178	0	0.153532	5.40319	NA	0.151467	0	0.245225	0.245225	0.000876732	0.000876732	NA	0.988956	TRUE	NA	NA	NA	0	TRUE
76477	isoComp_00017175	geneComp_00008053	ENST00000296315.7	ARHGEF3	Control_DMSO	RSV_DMSO	ARHGEF3	protein_coding	protein_coding	14.827	6.95322	13.9802	0.215285	0.40427	1.00659	NA	9.62444	2.50606	9.02094	0.615854	0.304762	1.84371	NA	0.578775	0.353675	0.64555	0.291875	0.00347988	0.00297223	FALSE	1	TRUE	yes	yes	no	0	TRUE
76478	isoComp_00017176	geneComp_00008053	ENST00000338458.8	ARHGEF3	Control_DMSO	RSV_DMSO	ARHGEF3	protein_coding	protein_coding	14.827	6.95322	13.9802	0.215285	0.40427	1.00659	NA	3.69821	3.10357	3.58945	0.493181	0.304155	0.209207	NA	0.29935	0.453875	0.257625	-0.19625	0.101791	0.00297223	FALSE	1	TRUE	yes	yes	no	0	TRUE
76481	isoComp_00017179	geneComp_00008053	ENST00000468466.1	ARHGEF3	Control_DMSO	RSV_DMSO	ARHGEF3	protein_coding	protein_coding	14.827	6.95322	13.9802	0.215285	0.40427	1.00659	NA	0.948114	0.994384	0.758008	0.0890017	0.174092	-0.387117	NA	0.0805667	0.142425	0.05325	-0.089175	0.00297223	0.00297223	FALSE	0.383891	FALSE	no	yes	no	0	TRUE
76484	isoComp_00017182	geneComp_00008053	ENST00000477833.5	ARHGEF3	Control_DMSO	RSV_DMSO	ARHGEF3	protein_coding	nonsense_mediated_decay	14.827	6.95322	13.9802	0.215285	0.40427	1.00659	NA	0.258273	0.279313	0.31347	0.038922	0.0520871	0.161002	NA	0.0235167	0.040175	0.022525	-0.01765	0.22292	0.00297223	TRUE	0.836427	TRUE	no	no	no	0	TRUE
45938	isoComp_00017246	geneComp_00008065	ENST00000253401.10	ARHGEF9	Control_DMSO	RSV_DMSO	ARHGEF9	protein_coding	protein_coding	4.90834	6.50186	2.92508	0.319289	0.145315	-1.14967	NA	0.56414	1.01953	0.271728	0.146387	0.0278374	-1.86961	NA	0.110117	0.15895	0.092625	-0.066325	0.18779	0.00266967	FALSE	1	TRUE	yes	yes	no	1	NA
45941	isoComp_00017249	geneComp_00008065	ENST00000466925.4	ARHGEF9	Control_DMSO	RSV_DMSO	ARHGEF9	protein_coding	protein_coding	4.90834	6.50186	2.92508	0.319289	0.145315	-1.14967	NA	0.0822988	0.117589	0.0500495	0.0469517	0.0500495	-1.08728	NA	0.0167417	0.01745	0.01665	-0.0008	0.764988	0.00266967	NA	0.880291	TRUE	NA	NA	NA	0	NA
45942	isoComp_00017250	geneComp_00008065	ENST00000495564.5	ARHGEF9	Control_DMSO	RSV_DMSO	ARHGEF9	protein_coding	nonsense_mediated_decay	4.90834	6.50186	2.92508	0.319289	0.145315	-1.14967	NA	0.0594513	0.0876067	0.0281942	0.0599466	0.0114784	-1.35363	NA	0.0120333	0.01325	0.00955	-0.0037	0.92949	0.00266967	TRUE	0.999926	TRUE	yes	no	no	0	NA
45944	isoComp_00017252	geneComp_00008065	ENST00000623951.1	ARHGEF9	Control_DMSO	RSV_DMSO	ARHGEF9	protein_coding	processed_transcript	4.90834	6.50186	2.92508	0.319289	0.145315	-1.14967	NA	0.485502	0.346424	0.277795	0.200667	0.167571	-0.308551	NA	0.0956167	0.049825	0.093325	0.0435	0.896767	0.00266967	NA	0.191919	FALSE	NA	NA	NA	1	NA
45945	isoComp_00017253	geneComp_00008065	ENST00000624210.3	ARHGEF9	Control_DMSO	RSV_DMSO	ARHGEF9	protein_coding	protein_coding	4.90834	6.50186	2.92508	0.319289	0.145315	-1.14967	NA	0.208332	0.274563	0.0566904	0.104325	0.0566904	-2.0932	NA	0.0415917	0.04475	0.01885	-0.0259	0.456239	0.00266967	FALSE	1	TRUE	yes	yes	no	0	NA
45947	isoComp_00017255	geneComp_00008065	ENST00000624538.2	ARHGEF9	Control_DMSO	RSV_DMSO	ARHGEF9	protein_coding	protein_coding	4.90834	6.50186	2.92508	0.319289	0.145315	-1.14967	NA	1.15943	2.14615	0.713012	0.143207	0.097289	-1.57636	NA	0.233867	0.3313	0.249775	-0.081525	0.316865	0.00266967	FALSE	1	TRUE	yes	yes	no	1	NA
45949	isoComp_00017257	geneComp_00008065	ENST00000624843.3	ARHGEF9	Control_DMSO	RSV_DMSO	ARHGEF9	protein_coding	protein_coding	4.90834	6.50186	2.92508	0.319289	0.145315	-1.14967	NA	0.346704	0.511045	0.125957	0.0653127	0.0461688	-1.93826	NA	0.0688667	0.0795	0.043	-0.0365	0.306538	0.00266967	FALSE	0.999996	TRUE	yes	yes	no	1	NA
45950	isoComp_00017258	geneComp_00008065	ENST00000635729.1	ARHGEF9	Control_DMSO	RSV_DMSO	ARHGEF9	protein_coding	protein_coding	4.90834	6.50186	2.92508	0.319289	0.145315	-1.14967	NA	0.844233	0.687089	0.544662	0.282135	0.222041	-0.329733	NA	0.1704	0.100275	0.18365	0.083375	0.812189	0.00266967	FALSE	1	TRUE	yes	yes	no	0	NA
45951	isoComp_00017259	geneComp_00008065	ENST00000635967.1	ARHGEF9	Control_DMSO	RSV_DMSO	ARHGEF9	protein_coding	protein_coding	4.90834	6.50186	2.92508	0.319289	0.145315	-1.14967	NA	0.141876	0	0.264333	0	0.128548	4.77786	NA	0.0396667	0	0.08685	0.08685	0.00266967	0.00266967	FALSE	1	TRUE	yes	yes	no	0	NA
45954	isoComp_00017262	geneComp_00008065	ENST00000636392.1	ARHGEF9	Control_DMSO	RSV_DMSO	ARHGEF9	protein_coding	protein_coding	4.90834	6.50186	2.92508	0.319289	0.145315	-1.14967	NA	0.12673	0.0511195	0.0854017	0.0511195	0.0493777	0.642383	NA	0.0305667	0.007925	0.0288	0.020875	0.496896	0.00266967	FALSE	1	TRUE	yes	yes	no	0	NA
45958	isoComp_00017266	geneComp_00008065	ENST00000637417.1	ARHGEF9	Control_DMSO	RSV_DMSO	ARHGEF9	protein_coding	protein_coding	4.90834	6.50186	2.92508	0.319289	0.145315	-1.14967	NA	0.119088	0.229913	0.051947	0.00890338	0.051947	-1.9534	NA	0.0221167	0.03555	0.017725	-0.017825	0.325709	0.00266967	FALSE	1	TRUE	yes	yes	no	0	NA
45959	isoComp_00017267	geneComp_00008065	ENST00000637520.1	ARHGEF9	Control_DMSO	RSV_DMSO	ARHGEF9	protein_coding	protein_coding	4.90834	6.50186	2.92508	0.319289	0.145315	-1.14967	NA	0.0697363	0.101202	0.0592399	0.0443004	0.0347348	-0.683513	NA	0.0158417	0.01635	0.021175	0.004825	0.99778	0.00266967	FALSE	1	TRUE	yes	yes	no	1	NA
45961	isoComp_00017269	geneComp_00008065	ENST00000637723.2	ARHGEF9	Control_DMSO	RSV_DMSO	ARHGEF9	protein_coding	protein_coding	4.90834	6.50186	2.92508	0.319289	0.145315	-1.14967	NA	0.0475319	0.0416696	0.0697089	0.0416696	0.0402483	0.625424	NA	0.0128583	0.00585	0.025675	0.019825	0.549664	0.00266967	FALSE	1	TRUE	yes	yes	no	0	NA
45962	isoComp_00017270	geneComp_00008065	ENST00000637855.1	ARHGEF9	Control_DMSO	RSV_DMSO	ARHGEF9	protein_coding	nonsense_mediated_decay	4.90834	6.50186	2.92508	0.319289	0.145315	-1.14967	NA	0.177484	0.189317	0.142365	0.0452918	0.0439919	-0.387529	NA	0.0400083	0.029525	0.051025	0.0215	0.622649	0.00266967	NA	0.998943	TRUE	NA	NA	NA	0	NA
45967	isoComp_00017275	geneComp_00008065	ENST00000672467.1	ARHGEF9	Control_DMSO	RSV_DMSO	ARHGEF9	protein_coding	retained_intron	4.90834	6.50186	2.92508	0.319289	0.145315	-1.14967	NA	0.0971626	0.132673	0.0544054	0.0359763	0.0208496	-1.14746	NA	0.01925	0.020025	0.018275	-0.00175	0.937016	0.00266967	NA	0.999969	TRUE	NA	NA	NA	1	NA
45968	isoComp_00017276	geneComp_00008065	ENST00000672513.1	ARHGEF9	Control_DMSO	RSV_DMSO	ARHGEF9	protein_coding	protein_coding	4.90834	6.50186	2.92508	0.319289	0.145315	-1.14967	NA	0.117473	0.183107	0	0.0906416	0	-4.27133	NA	0.0189	0.028025	0	-0.028025	0.183678	0.00266967	FALSE	0.999998	TRUE	yes	yes	no	0	NA
5254	isoComp_00017293	geneComp_00008067	ENST00000350026.10	ARID1B	Control_DMSO	RSV_DMSO	ARID1B	protein_coding	protein_coding	14.0479	17.8839	15.7843	0.206654	0.35135	-0.180068	NA	0.662406	0	0.264265	0	0.264265	4.7775	NA	0.0734	0	0.016925	0.016925	0.765582	0.117533	FALSE	1	TRUE	yes	yes	no	1	NA
5256	isoComp_00017295	geneComp_00008067	ENST00000414678.7	ARID1B	Control_DMSO	RSV_DMSO	ARID1B	protein_coding	protein_coding	14.0479	17.8839	15.7843	0.206654	0.35135	-0.180068	NA	0.426333	0.485647	0.513153	0.130203	0.0342231	0.0779203	NA	0.0308583	0.0272	0.032525	0.005325	0.750389	0.117533	FALSE	1	TRUE	yes	yes	no	1	NA
5257	isoComp_00017296	geneComp_00008067	ENST00000452544.2	ARID1B	Control_DMSO	RSV_DMSO	ARID1B	protein_coding	retained_intron	14.0479	17.8839	15.7843	0.206654	0.35135	-0.180068	NA	0.34656	0.446083	0.356203	0.0642245	0.0657326	-0.316654	NA	0.025275	0.02485	0.02285	-0.002	0.887797	0.117533	NA	0.918155	TRUE	NA	NA	NA	1	NA
5259	isoComp_00017298	geneComp_00008067	ENST00000635849.1	ARID1B	Control_DMSO	RSV_DMSO	ARID1B	protein_coding	protein_coding	14.0479	17.8839	15.7843	0.206654	0.35135	-0.180068	NA	0.288441	0.273008	0.37652	0.0739877	0.0462577	0.4497	NA	0.0215833	0.0153	0.02405	0.00875	0.370327	0.117533	FALSE	1	TRUE	yes	yes	no	1	NA
5260	isoComp_00017299	geneComp_00008067	ENST00000635928.1	ARID1B	Control_DMSO	RSV_DMSO	ARID1B	protein_coding	protein_coding	14.0479	17.8839	15.7843	0.206654	0.35135	-0.180068	NA	0.618937	0.678176	0.981704	0.231334	0.550165	0.527131	NA	0.0406417	0.0378	0.06035	0.02255	0.871352	0.117533	FALSE	0.99901	TRUE	yes	yes	no	0	NA
5264	isoComp_00017303	geneComp_00008067	ENST00000636254.1	ARID1B	Control_DMSO	RSV_DMSO	ARID1B	protein_coding	retained_intron	14.0479	17.8839	15.7843	0.206654	0.35135	-0.180068	NA	0.631165	0.72506	0.98349	0.136578	0.98349	0.434645	NA	0.0405833	0.0407	0.05905	0.01835	0.117533	0.117533	NA	1	TRUE	NA	NA	NA	1	NA
5269	isoComp_00017308	geneComp_00008067	ENST00000636930.1	ARID1B	Control_DMSO	RSV_DMSO	ARID1B	protein_coding	protein_coding	14.0479	17.8839	15.7843	0.206654	0.35135	-0.180068	NA	6.67363	9.72869	7.31229	0.258201	0.829421	-0.411433	NA	0.45415	0.543975	0.466775	-0.0772	0.526626	0.117533	FALSE	1	TRUE	yes	yes	no	1	NA
5272	isoComp_00017311	geneComp_00008067	ENST00000637015.1	ARID1B	Control_DMSO	RSV_DMSO	ARID1B	protein_coding	protein_coding	14.0479	17.8839	15.7843	0.206654	0.35135	-0.180068	NA	1.02315	1.24079	1.23313	0.0903994	0.207248	-0.00886135	NA	0.0729917	0.06955	0.078875	0.009325	0.84793	0.117533	NA	1	TRUE	NA	NA	NA	1	NA
5274	isoComp_00017313	geneComp_00008067	ENST00000637532.1	ARID1B	Control_DMSO	RSV_DMSO	ARID1B	protein_coding	protein_coding	14.0479	17.8839	15.7843	0.206654	0.35135	-0.180068	NA	0.166715	0.0889312	0.364926	0.0889312	0.211377	1.92211	NA	0.0109333	0.004975	0.02245	0.017475	0.605981	0.117533	FALSE	0.530228	FALSE	no	yes	no	0	NA
5279	isoComp_00017318	geneComp_00008067	ENST00000637887.1	ARID1B	Control_DMSO	RSV_DMSO	ARID1B	protein_coding	protein_coding	14.0479	17.8839	15.7843	0.206654	0.35135	-0.180068	NA	0.23241	0.247642	0.372684	0.0505502	0.0487094	0.570784	NA	0.0155083	0.0139	0.0236	0.0097	0.218014	0.117533	NA	0.00262672	FALSE	NA	NA	NA	0	NA
5280	isoComp_00017319	geneComp_00008067	ENST00000637904.1	ARID1B	Control_DMSO	RSV_DMSO	ARID1B	protein_coding	protein_coding	14.0479	17.8839	15.7843	0.206654	0.35135	-0.180068	NA	0.408086	0.559183	0.43059	0.137551	0.254209	-0.369457	NA	0.0285083	0.03105	0.027375	-0.003675	0.636161	0.117533	FALSE	1	TRUE	yes	yes	no	1	NA
5284	isoComp_00017323	geneComp_00008067	ENST00000647938.1	ARID1B	Control_DMSO	RSV_DMSO	ARID1B	protein_coding	protein_coding	14.0479	17.8839	15.7843	0.206654	0.35135	-0.180068	NA	1.46332	2.05308	1.47843	0.164776	0.120925	-0.471007	NA	0.10325	0.115	0.09365	-0.02135	0.360366	0.117533	FALSE	1	TRUE	yes	yes	no	1	NA
5775	isoComp_00017354	geneComp_00008073	ENST00000264183.9	ARID4B	Control_DMSO	RSV_DMSO	ARID4B	protein_coding	protein_coding	16.1968	13.371	16.7579	0.407884	1.33532	0.32552	NA	9.24529	8.94145	9.63047	0.261405	1.09692	0.106982	NA	0.579983	0.669625	0.571075	-0.09855	0.0811206	0.0176878	FALSE	1	TRUE	yes	yes	no	0	NA
5776	isoComp_00017355	geneComp_00008073	ENST00000349213.7	ARID4B	Control_DMSO	RSV_DMSO	ARID4B	protein_coding	protein_coding	16.1968	13.371	16.7579	0.407884	1.33532	0.32552	NA	4.14372	2.33494	4.10285	0.20739	0.547523	0.810588	NA	0.24875	0.17405	0.2476	0.07355	0.227413	0.0176878	FALSE	1	TRUE	yes	yes	no	0	NA
5779	isoComp_00017358	geneComp_00008073	ENST00000421364.5	ARID4B	Control_DMSO	RSV_DMSO	ARID4B	protein_coding	nonsense_mediated_decay	16.1968	13.371	16.7579	0.407884	1.33532	0.32552	NA	0.289718	0.0820996	0.283766	0.0474341	0.0762782	1.6734	NA	0.0164	0.0059	0.01625	0.01035	0.297013	0.0176878	TRUE	1	TRUE	yes	yes	no	0	NA
5780	isoComp_00017359	geneComp_00008073	ENST00000444620.2	ARID4B	Control_DMSO	RSV_DMSO	ARID4B	protein_coding	protein_coding	16.1968	13.371	16.7579	0.407884	1.33532	0.32552	NA	0.195712	0.211594	0.307061	0.0903732	0.151789	0.516843	NA	0.0124583	0.016325	0.0173	0.000975	0.955164	0.0176878	NA	1	TRUE	NA	NA	NA	0	NA
5784	isoComp_00017363	geneComp_00008073	ENST00000474401.1	ARID4B	Control_DMSO	RSV_DMSO	ARID4B	protein_coding	retained_intron	16.1968	13.371	16.7579	0.407884	1.33532	0.32552	NA	0.65411	0.38201	0.674578	0.109439	0.100443	0.804326	NA	0.0395667	0.028425	0.041975	0.01355	0.634826	0.0176878	NA	0.495986	FALSE	NA	NA	NA	0	NA
5785	isoComp_00017364	geneComp_00008073	ENST00000474953.5	ARID4B	Control_DMSO	RSV_DMSO	ARID4B	protein_coding	nonsense_mediated_decay	16.1968	13.371	16.7579	0.407884	1.33532	0.32552	NA	0.51729	0.864473	0.174689	0.258845	0.174689	-2.24331	NA	0.0333167	0.06415	0.009275	-0.054875	0.0324528	0.0176878	NA	1	TRUE	NA	NA	NA	0	NA
5787	isoComp_00017366	geneComp_00008073	ENST00000494543.1	ARID4B	Control_DMSO	RSV_DMSO	ARID4B	protein_coding	processed_transcript	16.1968	13.371	16.7579	0.407884	1.33532	0.32552	NA	0.928298	0.263415	1.52687	0.12973	0.212429	2.49083	NA	0.055325	0.01915	0.093225	0.074075	0.0176878	0.0176878	NA	0.0967565	FALSE	NA	NA	NA	0	NA
92318	isoComp_00017386	geneComp_00008077	ENST00000356401.8	ARIH2	Control_DMSO	RSV_DMSO	ARIH2	protein_coding	protein_coding	40.588	34.0668	38.9666	0.726555	1.30859	0.19382	NA	11.5121	10.756	9.94652	0.366992	0.610706	-0.112764	NA	0.286075	0.316375	0.257725	-0.05865	0.184324	0.0567896	FALSE	0.999999	TRUE	yes	yes	no	0	NA
92321	isoComp_00017389	geneComp_00008077	ENST00000449376.5	ARIH2	Control_DMSO	RSV_DMSO	ARIH2	protein_coding	protein_coding	40.588	34.0668	38.9666	0.726555	1.30859	0.19382	NA	11.7904	7.59571	10.9855	0.13512	0.980144	0.531758	NA	0.282917	0.223375	0.280575	0.0572	0.0567896	0.0567896	FALSE	0.999999	TRUE	yes	yes	no	0	NA
92323	isoComp_00017391	geneComp_00008077	ENST00000452385.5	ARIH2	Control_DMSO	RSV_DMSO	ARIH2	protein_coding	nonsense_mediated_decay	40.588	34.0668	38.9666	0.726555	1.30859	0.19382	NA	2.18002	1.22483	1.56474	0.0791798	0.221767	0.350804	NA	0.0511333	0.035875	0.04035	0.004475	0.796557	0.0567896	TRUE	0.999977	TRUE	no	yes	no	0	NA
92326	isoComp_00017394	geneComp_00008077	ENST00000463204.5	ARIH2	Control_DMSO	RSV_DMSO	ARIH2	protein_coding	processed_transcript	40.588	34.0668	38.9666	0.726555	1.30859	0.19382	NA	0.940161	1.22109	1.05201	0.769465	0.823552	-0.213135	NA	0.0241917	0.03455	0.027075	-0.007475	0.984198	0.0567896	NA	0.943045	TRUE	NA	NA	NA	0	NA
92329	isoComp_00017397	geneComp_00008077	ENST00000466850.1	ARIH2	Control_DMSO	RSV_DMSO	ARIH2	protein_coding	retained_intron	40.588	34.0668	38.9666	0.726555	1.30859	0.19382	NA	8.16975	8.31189	9.32058	0.519351	0.199568	0.165055	NA	0.2086	0.24375	0.24045	-0.0033	0.922902	0.0567896	NA	0.863117	TRUE	NA	NA	NA	0	NA
92337	isoComp_00017405	geneComp_00008077	ENST00000482427.5	ARIH2	Control_DMSO	RSV_DMSO	ARIH2	protein_coding	processed_transcript	40.588	34.0668	38.9666	0.726555	1.30859	0.19382	NA	0.741063	0.609796	0.528459	0.283811	0.355485	-0.202958	NA	0.0178417	0.018275	0.0131	-0.005175	0.742913	0.0567896	NA	0.333425	FALSE	NA	NA	NA	0	NA
92339	isoComp_00017407	geneComp_00008077	ENST00000484999.5	ARIH2	Control_DMSO	RSV_DMSO	ARIH2	protein_coding	processed_transcript	40.588	34.0668	38.9666	0.726555	1.30859	0.19382	NA	1.28669	0.957925	1.98659	0.148441	0.855168	1.04457	NA	0.0321667	0.028425	0.049525	0.0211	0.955558	0.0567896	NA	0.903838	TRUE	NA	NA	NA	0	NA
92344	isoComp_00017412	geneComp_00008077	ENST00000492077.5	ARIH2	Control_DMSO	RSV_DMSO	ARIH2	protein_coding	retained_intron	40.588	34.0668	38.9666	0.726555	1.30859	0.19382	NA	0.486968	0.41171	0.280482	0.112939	0.219073	-0.5378	NA	0.0115333	0.01195	0.006825	-0.005125	0.322556	0.0567896	NA	0.00622061	FALSE	NA	NA	NA	0	NA
66435	isoComp_00017440	geneComp_00008085	ENST00000282032.4	ARL14EP	Control_DMSO	RSV_DMSO	ARL14EP	protein_coding	protein_coding	23.9706	24.797	23.7018	0.790735	0.703393	-0.0651428	NA	14.3706	16.5917	13.1248	0.468954	0.253522	-0.33793	NA	0.599275	0.67	0.555675	-0.114325	0.00386814	0.000134513	FALSE	0.976267	TRUE	yes	no	no	0	TRUE
66436	isoComp_00017441	geneComp_00008085	ENST00000530909.1	ARL14EP	Control_DMSO	RSV_DMSO	ARL14EP	protein_coding	protein_coding	23.9706	24.797	23.7018	0.790735	0.703393	-0.0651428	NA	0.243972	0.310126	0.285506	0.037069	0.0556081	-0.115456	NA	0.0101	0.012575	0.012025	-0.00055	0.98891	0.000134513	FALSE	0.543198	FALSE	no	no	no	0	TRUE
66437	isoComp_00017442	geneComp_00008085	ENST00000532047.1	ARL14EP	Control_DMSO	RSV_DMSO	ARL14EP	protein_coding	retained_intron	23.9706	24.797	23.7018	0.790735	0.703393	-0.0651428	NA	7.7994	6.51357	8.63458	0.442675	0.377291	0.406135	NA	0.32625	0.2625	0.364275	0.101775	0.000134513	0.000134513	NA	0.34212	FALSE	NA	NA	NA	0	TRUE
66438	isoComp_00017443	geneComp_00008085	ENST00000533457.1	ARL14EP	Control_DMSO	RSV_DMSO	ARL14EP	protein_coding	processed_transcript	23.9706	24.797	23.7018	0.790735	0.703393	-0.0651428	NA	1.55662	1.38164	1.65687	0.676236	0.700946	0.260359	NA	0.0643583	0.0549	0.068	0.0131	0.9427	0.000134513	NA	0.0154838	FALSE	NA	NA	NA	0	TRUE
31912	isoComp_00017510	geneComp_00008103	ENST00000335979.6	ARL6	Control_DMSO	RSV_DMSO	ARL6	protein_coding	protein_coding	8.10894	5.99598	3.81023	0.592312	0.43127	-0.652742	NA	0.319049	0	0.11189	0	0.11189	3.60751	NA	0.0284917	0	0.0265	0.0265	0.682918	0.103508	FALSE	0.748059	TRUE	yes	no	no	0	NA
31913	isoComp_00017511	geneComp_00008103	ENST00000394206.5	ARL6	Control_DMSO	RSV_DMSO	ARL6	protein_coding	protein_coding	8.10894	5.99598	3.81023	0.592312	0.43127	-0.652742	NA	0.401191	0.330753	0.547436	0.126788	0.119212	0.710079	NA	0.0751083	0.054375	0.145675	0.0913	0.209565	0.103508	FALSE	0.748473	TRUE	yes	no	no	0	NA
31915	isoComp_00017513	geneComp_00008103	ENST00000463745.6	ARL6	Control_DMSO	RSV_DMSO	ARL6	protein_coding	protein_coding	8.10894	5.99598	3.81023	0.592312	0.43127	-0.652742	NA	3.49683	3.7235	1.51743	0.0562755	0.189325	-1.28942	NA	0.474817	0.64295	0.413925	-0.229025	0.103508	0.103508	FALSE	0.722921	FALSE	yes	no	no	1	NA
31916	isoComp_00017514	geneComp_00008103	ENST00000476753.1	ARL6	Control_DMSO	RSV_DMSO	ARL6	protein_coding	protein_coding	8.10894	5.99598	3.81023	0.592312	0.43127	-0.652742	NA	1.0995	0.797277	0.451866	0.388385	0.0848029	-0.805588	NA	0.128025	0.1175	0.12895	0.01145	0.850036	0.103508	NA	0.00527157	FALSE	NA	NA	NA	0	NA
31917	isoComp_00017515	geneComp_00008103	ENST00000493990.5	ARL6	Control_DMSO	RSV_DMSO	ARL6	protein_coding	nonsense_mediated_decay	8.10894	5.99598	3.81023	0.592312	0.43127	-0.652742	NA	0.102471	0.184376	0.0540921	0.0329012	0.0540921	-1.60063	NA	0.0162	0.0325	0.0112	-0.0213	0.318923	0.103508	TRUE	0.747284	TRUE	yes	no	no	0	NA
31918	isoComp_00017516	geneComp_00008103	ENST00000494363.1	ARL6	Control_DMSO	RSV_DMSO	ARL6	protein_coding	processed_transcript	8.10894	5.99598	3.81023	0.592312	0.43127	-0.652742	NA	0.0812457	0.0901056	0.0283333	0.0611563	0.0283333	-1.38485	NA	0.0104167	0.017975	0.005875	-0.0121	0.861949	0.103508	NA	0.0238907	FALSE	NA	NA	NA	0	NA
31919	isoComp_00017517	geneComp_00008103	ENST00000496713.1	ARL6	Control_DMSO	RSV_DMSO	ARL6	protein_coding	processed_transcript	8.10894	5.99598	3.81023	0.592312	0.43127	-0.652742	NA	2.5466	0.733515	1.09918	0.331885	0.441656	0.57706	NA	0.25775	0.110175	0.267875	0.1577	0.703285	0.103508	NA	0.409441	FALSE	NA	NA	NA	0	NA
48513	isoComp_00017740	geneComp_00008139	ENST00000389707.8	ARNTL	Control_DMSO	RSV_DMSO	ARNTL	protein_coding	protein_coding	32.3978	19.4966	43.7561	0.489168	0.378732	1.16585	NA	4.81354	1.56093	6.29743	0.79339	1.43255	2.00543	NA	0.138792	0.0781	0.1442	0.0661	0.501026	0.00557183	FALSE	1	TRUE	yes	yes	no	0	NA
48514	isoComp_00017741	geneComp_00008139	ENST00000403290.5	ARNTL	Control_DMSO	RSV_DMSO	ARNTL	protein_coding	protein_coding	32.3978	19.4966	43.7561	0.489168	0.378732	1.16585	NA	2.30416	2.67336	4.23911	0.939412	1.7322	0.66312	NA	0.0787333	0.13935	0.09685	-0.0425	0.921958	0.00557183	FALSE	1	TRUE	yes	yes	no	0	NA
48515	isoComp_00017742	geneComp_00008139	ENST00000403482.7	ARNTL	Control_DMSO	RSV_DMSO	ARNTL	protein_coding	protein_coding	32.3978	19.4966	43.7561	0.489168	0.378732	1.16585	NA	0.872045	0.423307	0.979816	0.0961706	0.394008	1.19177	NA	0.0265833	0.02165	0.022275	0.000625	0.895482	0.00557183	FALSE	1	TRUE	yes	yes	no	0	NA
48516	isoComp_00017743	geneComp_00008139	ENST00000403510.8	ARNTL	Control_DMSO	RSV_DMSO	ARNTL	protein_coding	protein_coding	32.3978	19.4966	43.7561	0.489168	0.378732	1.16585	NA	11.5653	7.1667	12.3574	0.319449	0.700768	0.785153	NA	0.365642	0.3675	0.28245	-0.08505	0.00557183	0.00557183	FALSE	1	TRUE	yes	yes	no	0	NA
48517	isoComp_00017744	geneComp_00008139	ENST00000472842.1	ARNTL	Control_DMSO	RSV_DMSO	ARNTL	protein_coding	retained_intron	32.3978	19.4966	43.7561	0.489168	0.378732	1.16585	NA	0.63836	0.359935	0.931996	0.0527644	0.0559313	1.34845	NA	0.0194583	0.018725	0.0213	0.002575	0.767486	0.00557183	NA	0.527685	FALSE	NA	NA	NA	1	NA
48520	isoComp_00017747	geneComp_00008139	ENST00000485918.2	ARNTL	Control_DMSO	RSV_DMSO	ARNTL	protein_coding	retained_intron	32.3978	19.4966	43.7561	0.489168	0.378732	1.16585	NA	0.650818	0.358717	0.781439	0.146743	0.207488	1.10196	NA	0.0199167	0.018175	0.017875	-0.0003	0.982046	0.00557183	NA	0.165672	FALSE	NA	NA	NA	0	NA
48521	isoComp_00017748	geneComp_00008139	ENST00000497429.5	ARNTL	Control_DMSO	RSV_DMSO	ARNTL	protein_coding	processed_transcript	32.3978	19.4966	43.7561	0.489168	0.378732	1.16585	NA	0.463996	0.188995	0.967063	0.0770711	0.187868	2.29572	NA	0.0128833	0.0096	0.0221	0.0125	0.173362	0.00557183	NA	0.61947	FALSE	NA	NA	NA	0	NA
48522	isoComp_00017749	geneComp_00008139	ENST00000524392.5	ARNTL	Control_DMSO	RSV_DMSO	ARNTL	protein_coding	nonsense_mediated_decay	32.3978	19.4966	43.7561	0.489168	0.378732	1.16585	NA	0.475796	0.199006	1.02725	0.120074	0.140421	2.31115	NA	0.013075	0.00995	0.0234	0.01345	0.212694	0.00557183	TRUE	0.875623	TRUE	yes	no	no	0	NA
48523	isoComp_00017750	geneComp_00008139	ENST00000529388.6	ARNTL	Control_DMSO	RSV_DMSO	ARNTL	protein_coding	protein_coding	32.3978	19.4966	43.7561	0.489168	0.378732	1.16585	NA	0.432471	0.111869	0.182981	0.0807186	0.120446	0.66313	NA	0.01315	0.00575	0.0042	-0.00155	0.94388	0.00557183	FALSE	1	TRUE	yes	yes	no	0	NA
48527	isoComp_00017754	geneComp_00008139	ENST00000531665.5	ARNTL	Control_DMSO	RSV_DMSO	ARNTL	protein_coding	protein_coding	32.3978	19.4966	43.7561	0.489168	0.378732	1.16585	NA	0.336479	0.190972	0.296587	0.116812	0.171684	0.6093	NA	0.0105417	0.009525	0.0067	-0.002825	0.944513	0.00557183	FALSE	0.173065	FALSE	no	yes	no	0	NA
48531	isoComp_00017758	geneComp_00008139	ENST00000673817.1	ARNTL	Control_DMSO	RSV_DMSO	ARNTL	protein_coding	protein_coding	32.3978	19.4966	43.7561	0.489168	0.378732	1.16585	NA	1.59848	0.976551	2.32138	0.188658	0.259843	1.24072	NA	0.0492667	0.050825	0.052925	0.0021	0.911163	0.00557183	FALSE	1	TRUE	yes	yes	no	0	NA
48532	isoComp_00017759	geneComp_00008139	ENST00000673834.1	ARNTL	Control_DMSO	RSV_DMSO	ARNTL	protein_coding	nonsense_mediated_decay	32.3978	19.4966	43.7561	0.489168	0.378732	1.16585	NA	0.400808	0.242209	0.714022	0.108881	0.0926636	1.52142	NA	0.0120083	0.01245	0.016325	0.003875	0.668494	0.00557183	TRUE	1	TRUE	no	yes	no	0	NA
48533	isoComp_00017760	geneComp_00008139	ENST00000673868.1	ARNTL	Control_DMSO	RSV_DMSO	ARNTL	protein_coding	nonsense_mediated_decay	32.3978	19.4966	43.7561	0.489168	0.378732	1.16585	NA	0.957708	0.0931826	2.22175	0.0931826	1.45075	4.4349	NA	0.0240417	0.00465	0.05085	0.0462	0.214838	0.00557183	NA	0.999729	TRUE	NA	NA	NA	0	NA
48534	isoComp_00017761	geneComp_00008139	ENST00000673888.1	ARNTL	Control_DMSO	RSV_DMSO	ARNTL	protein_coding	nonsense_mediated_decay	32.3978	19.4966	43.7561	0.489168	0.378732	1.16585	NA	0.792381	0.634086	0.84173	0.40451	0.43608	0.403143	NA	0.0259167	0.031925	0.01925	-0.012675	0.796717	0.00557183	TRUE	1	TRUE	no	yes	no	0	NA
48535	isoComp_00017762	geneComp_00008139	ENST00000673892.1	ARNTL	Control_DMSO	RSV_DMSO	ARNTL	protein_coding	nonsense_mediated_decay	32.3978	19.4966	43.7561	0.489168	0.378732	1.16585	NA	5.71498	4.01275	9.11139	0.445698	0.860724	1.18107	NA	0.177583	0.2061	0.208275	0.002175	0.981334	0.00557183	TRUE	1	TRUE	no	yes	no	0	NA
124000	isoComp_00017833	geneComp_00008147	ENST00000397256.5	ARPC4-TTLL3	Control_DMSO	RSV_DMSO	ARPC4-TTLL3	protein_coding	protein_coding	7.16678	4.98374	7.1342	0.24572	0.761174	0.516653	NA	0.0959694	0.0822551	0.150238	0.0481322	0.0360904	0.796512	NA	0.0150917	0.01535	0.023875	0.008525	0.767213	0.740672	FALSE	1	TRUE	yes	no	no	0	NA
124001	isoComp_00017834	geneComp_00008147	ENST00000418163.5	ARPC4-TTLL3	Control_DMSO	RSV_DMSO	ARPC4-TTLL3	protein_coding	nonsense_mediated_decay	7.16678	4.98374	7.1342	0.24572	0.761174	0.516653	NA	0.303538	0.36762	0.423927	0.0790983	0.180641	0.200517	NA	0.048675	0.0743	0.05875	-0.01555	0.740672	0.740672	TRUE	0.375395	FALSE	yes	no	no	0	NA
124002	isoComp_00017835	geneComp_00008147	ENST00000424442.5	ARPC4-TTLL3	Control_DMSO	RSV_DMSO	ARPC4-TTLL3	protein_coding	nonsense_mediated_decay	7.16678	4.98374	7.1342	0.24572	0.761174	0.516653	NA	4.28492	2.46589	3.63135	0.240906	0.554729	0.556526	NA	0.571292	0.492275	0.500325	0.00805	0.931296	0.740672	TRUE	0.995944	TRUE	yes	no	no	0	NA
124003	isoComp_00017836	geneComp_00008147	ENST00000453882.1	ARPC4-TTLL3	Control_DMSO	RSV_DMSO	ARPC4-TTLL3	protein_coding	protein_coding	7.16678	4.98374	7.1342	0.24572	0.761174	0.516653	NA	2.48236	2.06797	2.92869	0.135539	0.307215	0.499997	NA	0.364925	0.41805	0.417025	-0.001025	0.988497	0.740672	NA	0.89684	TRUE	NA	NA	NA	0	NA
103903	isoComp_00017888	geneComp_00008156	ENST00000371421.9	ARRDC1	Control_DMSO	RSV_DMSO	ARRDC1	protein_coding	protein_coding	84.8856	84.7168	105.09	5.58823	6.79716	0.310869	NA	29.9744	25.3526	34.1925	1.75732	4.65438	0.431396	NA	0.363258	0.29965	0.32175	0.0221	0.729751	0.042804	FALSE	0.999998	TRUE	yes	yes	no	0	NA
103905	isoComp_00017890	geneComp_00008156	ENST00000431925.6	ARRDC1	Control_DMSO	RSV_DMSO	ARRDC1	protein_coding	protein_coding	84.8856	84.7168	105.09	5.58823	6.79716	0.310869	NA	4.62509	4.02091	5.56648	1.25272	0.763416	0.468246	NA	0.0548083	0.045225	0.052725	0.0075	0.726769	0.042804	FALSE	0.993631	TRUE	yes	no	no	0	NA
103906	isoComp_00017891	geneComp_00008156	ENST00000461627.1	ARRDC1	Control_DMSO	RSV_DMSO	ARRDC1	protein_coding	nonsense_mediated_decay	84.8856	84.7168	105.09	5.58823	6.79716	0.310869	NA	11.9405	13.6429	12.9389	0.486612	0.699454	-0.0763715	NA	0.143183	0.162775	0.12405	-0.038725	0.042804	0.042804	TRUE	0.832049	TRUE	no	no	no	1	NA
103908	isoComp_00017893	geneComp_00008156	ENST00000468983.1	ARRDC1	Control_DMSO	RSV_DMSO	ARRDC1	protein_coding	processed_transcript	84.8856	84.7168	105.09	5.58823	6.79716	0.310869	NA	3.38425	2.84136	4.46284	1.33844	1.37955	0.649543	NA	0.0391167	0.030875	0.0427	0.011825	0.750177	0.042804	NA	0.000389735	FALSE	NA	NA	NA	0	NA
103912	isoComp_00017897	geneComp_00008156	ENST00000491911.5	ARRDC1	Control_DMSO	RSV_DMSO	ARRDC1	protein_coding	processed_transcript	84.8856	84.7168	105.09	5.58823	6.79716	0.310869	NA	5.08329	4.9087	6.0548	0.278707	0.482517	0.302182	NA	0.0607	0.05815	0.057875	-0.000275	0.962668	0.042804	NA	0.999812	TRUE	NA	NA	NA	3	NA
103913	isoComp_00017898	geneComp_00008156	ENST00000495220.5	ARRDC1	Control_DMSO	RSV_DMSO	ARRDC1	protein_coding	processed_transcript	84.8856	84.7168	105.09	5.58823	6.79716	0.310869	NA	8.78602	6.79564	9.79124	0.789898	0.513354	0.526233	NA	0.108275	0.08005	0.0946	0.01455	0.527715	0.042804	NA	0.0961185	FALSE	NA	NA	NA	0	NA
103914	isoComp_00017899	geneComp_00008156	ENST00000497877.5	ARRDC1	Control_DMSO	RSV_DMSO	ARRDC1	protein_coding	processed_transcript	84.8856	84.7168	105.09	5.58823	6.79716	0.310869	NA	19.1182	25.3182	29.888	1.28275	1.45983	0.239307	NA	0.206817	0.30175	0.285475	-0.016275	0.771761	0.042804	NA	0.225222	FALSE	NA	NA	NA	0	NA
17867	isoComp_00017926	geneComp_00008162	ENST00000216124.10	ARSA	Control_DMSO	RSV_DMSO	ARSA	protein_coding	protein_coding	28.5728	12.817	30.2652	0.770981	2.41352	1.23896	NA	2.61952	1.97442	3.30296	0.218337	0.309171	0.739407	NA	0.1075	0.153	0.108975	-0.044025	0.00788654	0.00788654	FALSE	1	TRUE	yes	no	yes	1	NA
17868	isoComp_00017927	geneComp_00008162	ENST00000356098.9	ARSA	Control_DMSO	RSV_DMSO	ARSA	protein_coding	protein_coding	28.5728	12.817	30.2652	0.770981	2.41352	1.23896	NA	12.4316	6.23068	14.3861	1.16828	1.19164	1.20591	NA	0.460683	0.5064	0.48325	-0.02315	0.944513	0.00788654	FALSE	1	TRUE	yes	no	yes	0	NA
17869	isoComp_00017928	geneComp_00008162	ENST00000395619.3	ARSA	Control_DMSO	RSV_DMSO	ARSA	protein_coding	protein_coding	28.5728	12.817	30.2652	0.770981	2.41352	1.23896	NA	0.860727	0.376312	0.538533	0.27042	0.538533	0.505812	NA	0.0263	0.02655	0.014525	-0.012025	0.603913	0.00788654	FALSE	1	TRUE	yes	no	yes	0	NA
17870	isoComp_00017929	geneComp_00008162	ENST00000395621.7	ARSA	Control_DMSO	RSV_DMSO	ARSA	protein_coding	protein_coding	28.5728	12.817	30.2652	0.770981	2.41352	1.23896	NA	1.50334	0.557016	1.87972	0.557016	1.87972	1.73671	NA	0.0531833	0.0391	0.0696	0.0305	0.946661	0.00788654	FALSE	1	TRUE	yes	no	yes	0	NA
17871	isoComp_00017930	geneComp_00008162	ENST00000453344.6	ARSA	Control_DMSO	RSV_DMSO	ARSA	protein_coding	protein_coding	28.5728	12.817	30.2652	0.770981	2.41352	1.23896	NA	4.82827	1.1514	4.30437	1.1514	2.20573	1.89328	NA	0.141	0.082675	0.128975	0.0463	0.285285	0.00788654	FALSE	0.999997	TRUE	yes	no	no	0	NA
17872	isoComp_00017931	geneComp_00008162	ENST00000551731.1	ARSA	Control_DMSO	RSV_DMSO	ARSA	protein_coding	retained_intron	28.5728	12.817	30.2652	0.770981	2.41352	1.23896	NA	6.3294	2.52715	5.85353	0.518494	0.368407	1.20856	NA	0.211325	0.19225	0.194675	0.002425	0.955273	0.00788654	NA	0.992875	TRUE	NA	NA	NA	3	NA
35398	isoComp_00017984	geneComp_00008175	ENST00000372354.3	ARTN	Control_DMSO	RSV_DMSO	ARTN	protein_coding	protein_coding	7.36648	12.3574	7.678	0.47359	0.58625	-0.685866	NA	0.61813	1.03488	0.70052	0.113911	0.132388	-0.556386	NA	0.0798833	0.083475	0.092075	0.0086	0.901017	0.643785	FALSE	0.98749	TRUE	yes	yes	yes	0	NA
35399	isoComp_00017985	geneComp_00008175	ENST00000372359.10	ARTN	Control_DMSO	RSV_DMSO	ARTN	protein_coding	protein_coding	7.36648	12.3574	7.678	0.47359	0.58625	-0.685866	NA	2.81349	5.58563	2.36267	1.65974	0.251937	-1.23779	NA	0.347358	0.458775	0.316	-0.142775	0.64999	0.643785	FALSE	0.987191	TRUE	yes	yes	yes	0	NA
35400	isoComp_00017986	geneComp_00008175	ENST00000414809.7	ARTN	Control_DMSO	RSV_DMSO	ARTN	protein_coding	protein_coding	7.36648	12.3574	7.678	0.47359	0.58625	-0.685866	NA	0.496398	0.709904	0.63588	0.273751	0.287988	-0.15654	NA	0.0674	0.05735	0.0779	0.02055	0.827181	0.643785	FALSE	0.985209	TRUE	yes	yes	no	0	NA
35401	isoComp_00017987	geneComp_00008175	ENST00000438616.3	ARTN	Control_DMSO	RSV_DMSO	ARTN	protein_coding	protein_coding	7.36648	12.3574	7.678	0.47359	0.58625	-0.685866	NA	0.77359	1.14059	0.777257	0.0527091	0.237853	-0.547464	NA	0.131108	0.092975	0.1031	0.010125	0.987416	0.643785	FALSE	0.990914	TRUE	yes	yes	no	0	NA
35402	isoComp_00017988	geneComp_00008175	ENST00000471394.6	ARTN	Control_DMSO	RSV_DMSO	ARTN	protein_coding	protein_coding	7.36648	12.3574	7.678	0.47359	0.58625	-0.685866	NA	0.32833	0.416516	0.466806	0.197404	0.185087	0.160801	NA	0.0477917	0.0324	0.060775	0.028375	0.643785	0.643785	FALSE	0.0647668	FALSE	no	no	yes	0	NA
35405	isoComp_00017991	geneComp_00008175	ENST00000498139.6	ARTN	Control_DMSO	RSV_DMSO	ARTN	protein_coding	protein_coding	7.36648	12.3574	7.678	0.47359	0.58625	-0.685866	NA	2.31292	3.44374	2.73487	1.98879	0.945889	-0.331423	NA	0.316325	0.27295	0.35015	0.0772	0.77865	0.643785	FALSE	0.985712	TRUE	yes	yes	no	0	NA
16987	isoComp_00017999	geneComp_00008177	ENST00000263207.8	ARVCF	Control_DMSO	RSV_DMSO	ARVCF	protein_coding	protein_coding	4.67061	3.39103	3.78319	0.404823	0.337243	0.157441	NA	0.254376	0.154665	0.335798	0.0754981	0.130855	1.07039	NA	0.063525	0.052675	0.0938	0.041125	0.733817	0.115853	FALSE	1	TRUE	yes	yes	no	0	NA
16989	isoComp_00018001	geneComp_00008177	ENST00000406522.5	ARVCF	Control_DMSO	RSV_DMSO	ARVCF	protein_coding	protein_coding	4.67061	3.39103	3.78319	0.404823	0.337243	0.157441	NA	0.637449	0.580888	0.365308	0.20765	0.21149	-0.654812	NA	0.134833	0.162625	0.100125	-0.0625	0.687784	0.115853	FALSE	1	TRUE	yes	yes	no	0	NA
16990	isoComp_00018002	geneComp_00008177	ENST00000462319.1	ARVCF	Control_DMSO	RSV_DMSO	ARVCF	protein_coding	processed_transcript	4.67061	3.39103	3.78319	0.404823	0.337243	0.157441	NA	0.267193	0.100397	0.597097	0.0579795	0.182449	2.45923	NA	0.0685833	0.035975	0.157075	0.1211	0.115853	0.115853	NA	0.951823	TRUE	NA	NA	NA	0	NA
16991	isoComp_00018003	geneComp_00008177	ENST00000473551.5	ARVCF	Control_DMSO	RSV_DMSO	ARVCF	protein_coding	retained_intron	4.67061	3.39103	3.78319	0.404823	0.337243	0.157441	NA	0.994576	0.858954	0.832356	0.0405967	0.105554	-0.0448486	NA	0.227325	0.264575	0.223725	-0.04085	0.720608	0.115853	NA	0.99893	TRUE	NA	NA	NA	1	NA
16992	isoComp_00018004	geneComp_00008177	ENST00000480792.1	ARVCF	Control_DMSO	RSV_DMSO	ARVCF	protein_coding	processed_transcript	4.67061	3.39103	3.78319	0.404823	0.337243	0.157441	NA	0.0808876	0.029918	0.0405475	0.029918	0.0405475	0.340599	NA	0.013625	0.00665	0.0088	0.00215	0.996896	0.115853	NA	0.989119	TRUE	NA	NA	NA	0	NA
16993	isoComp_00018005	geneComp_00008177	ENST00000487793.5	ARVCF	Control_DMSO	RSV_DMSO	ARVCF	protein_coding	processed_transcript	4.67061	3.39103	3.78319	0.404823	0.337243	0.157441	NA	0.568396	0.288347	0.149875	0.174473	0.149875	-0.900051	NA	0.0954333	0.07135	0.038775	-0.032575	0.690905	0.115853	NA	0.998627	TRUE	NA	NA	NA	0	NA
16994	isoComp_00018006	geneComp_00008177	ENST00000495096.5	ARVCF	Control_DMSO	RSV_DMSO	ARVCF	protein_coding	retained_intron	4.67061	3.39103	3.78319	0.404823	0.337243	0.157441	NA	1.85289	1.3591	1.43643	0.176188	0.282944	0.0792708	NA	0.393017	0.400775	0.37215	-0.028625	0.81714	0.115853	NA	1	TRUE	NA	NA	NA	0	NA
107650	isoComp_00018058	geneComp_00008181	ENST00000374006.1	ASAH2B	Control_DMSO	RSV_DMSO	ASAH2B	protein_coding	protein_coding	7.93536	5.3715	9.87707	0.20541	0.379364	0.877534	NA	0.685786	0.351563	0.598478	0.291521	0.289653	0.750957	NA	0.080025	0.060325	0.058825	-0.0015	0.77798	2.37418e-08	FALSE	0.730041	TRUE	yes	no	no	0	TRUE
107651	isoComp_00018059	geneComp_00008181	ENST00000374007.5	ASAH2B	Control_DMSO	RSV_DMSO	ASAH2B	protein_coding	protein_coding	7.93536	5.3715	9.87707	0.20541	0.379364	0.877534	NA	3.74533	1.24656	5.67664	0.195508	0.328662	2.17809	NA	0.439033	0.232175	0.57615	0.343975	2.37418e-08	2.37418e-08	FALSE	0.726527	TRUE	yes	no	no	0	TRUE
107652	isoComp_00018060	geneComp_00008181	ENST00000483649.1	ASAH2B	Control_DMSO	RSV_DMSO	ASAH2B	protein_coding	processed_transcript	7.93536	5.3715	9.87707	0.20541	0.379364	0.877534	NA	0.122234	0.0966422	0.158728	0.0334952	0.0306351	0.661922	NA	0.0160583	0.017625	0.016525	-0.0011	0.925266	2.37418e-08	NA	0.123891	FALSE	NA	NA	NA	0	TRUE
107653	isoComp_00018061	geneComp_00008181	ENST00000643505.1	ASAH2B	Control_DMSO	RSV_DMSO	ASAH2B	protein_coding	nonsense_mediated_decay	7.93536	5.3715	9.87707	0.20541	0.379364	0.877534	NA	0.173763	0.259336	0.192721	0.0746252	0.0700269	-0.409914	NA	0.025475	0.04925	0.01905	-0.0302	0.267716	2.37418e-08	TRUE	0.710065	FALSE	no	no	no	0	TRUE
107654	isoComp_00018062	geneComp_00008181	ENST00000643851.1	ASAH2B	Control_DMSO	RSV_DMSO	ASAH2B	protein_coding	protein_coding	7.93536	5.3715	9.87707	0.20541	0.379364	0.877534	NA	1.50376	1.98951	1.40548	0.213752	0.244005	-0.498358	NA	0.2177	0.37455	0.144575	-0.229975	0.0020134	2.37418e-08	FALSE	0.680279	FALSE	yes	no	no	0	TRUE
107655	isoComp_00018063	geneComp_00008181	ENST00000645350.1	ASAH2B	Control_DMSO	RSV_DMSO	ASAH2B	protein_coding	nonsense_mediated_decay	7.93536	5.3715	9.87707	0.20541	0.379364	0.877534	NA	0.141561	0.151114	0.0536403	0.0593092	0.0381143	-1.34007	NA	0.0190333	0.0272	0.00525	-0.02195	0.288967	2.37418e-08	TRUE	0.71028	FALSE	no	no	no	0	TRUE
107656	isoComp_00018064	geneComp_00008181	ENST00000647317.1	ASAH2B	Control_DMSO	RSV_DMSO	ASAH2B	protein_coding	protein_coding	7.93536	5.3715	9.87707	0.20541	0.379364	0.877534	NA	1.56293	1.27677	1.79139	0.0763558	0.28908	0.485349	NA	0.202683	0.238875	0.17965	-0.059225	0.276244	2.37418e-08	FALSE	0.70686	FALSE	yes	no	no	0	TRUE
7567	isoComp_00018095	geneComp_00008186	ENST00000264607.9	ASB1	Control_DMSO	RSV_DMSO	ASB1	protein_coding	protein_coding	29.9416	11.7805	52.6351	0.922463	4.12451	2.15868	NA	9.5799	8.48714	12.3809	0.062487	0.580396	0.544231	NA	0.4282	0.732625	0.240875	-0.49175	1.15287e-12	5.40174e-24	FALSE	0.999848	TRUE	yes	no	no	1	TRUE
7568	isoComp_00018096	geneComp_00008186	ENST00000409297.1	ASB1	Control_DMSO	RSV_DMSO	ASB1	protein_coding	protein_coding	29.9416	11.7805	52.6351	0.922463	4.12451	2.15868	NA	1.25535	0.799437	2.34453	0.241103	0.210986	1.54045	NA	0.0463667	0.0693	0.0459	-0.0234	0.761613	5.40174e-24	FALSE	0.994058	TRUE	yes	no	no	0	TRUE
7569	isoComp_00018097	geneComp_00008186	ENST00000438264.5	ASB1	Control_DMSO	RSV_DMSO	ASB1	protein_coding	nonsense_mediated_decay	29.9416	11.7805	52.6351	0.922463	4.12451	2.15868	NA	13.4263	2.01386	25.4337	0.80857	1.93033	3.65213	NA	0.383833	0.1599	0.483875	0.323975	0.150313	5.40174e-24	TRUE	0.426802	FALSE	no	yes	no	0	TRUE
7570	isoComp_00018098	geneComp_00008186	ENST00000463352.5	ASB1	Control_DMSO	RSV_DMSO	ASB1	protein_coding	processed_transcript	29.9416	11.7805	52.6351	0.922463	4.12451	2.15868	NA	3.80281	0	8.32336	0	2.19132	9.70275	NA	0.089575	0	0.151825	0.151825	5.40174e-24	5.40174e-24	NA	0.100066	FALSE	NA	NA	NA	0	TRUE
7571	isoComp_00018099	geneComp_00008186	ENST00000469885.1	ASB1	Control_DMSO	RSV_DMSO	ASB1	protein_coding	processed_transcript	29.9416	11.7805	52.6351	0.922463	4.12451	2.15868	NA	0.483474	0.109114	1.00604	0.0841712	0.25428	3.09255	NA	0.0138417	0.0092	0.019175	0.009975	0.330884	5.40174e-24	NA	0.0992098	FALSE	NA	NA	NA	0	TRUE
7573	isoComp_00018101	geneComp_00008186	ENST00000481566.1	ASB1	Control_DMSO	RSV_DMSO	ASB1	protein_coding	processed_transcript	29.9416	11.7805	52.6351	0.922463	4.12451	2.15868	NA	0.546463	0.0381945	1.37754	0.0381945	0.297808	4.84752	NA	0.012825	0.00375	0.02535	0.0216	0.0162184	5.40174e-24	NA	0.0271519	FALSE	NA	NA	NA	0	TRUE
7574	isoComp_00018102	geneComp_00008186	ENST00000491653.1	ASB1	Control_DMSO	RSV_DMSO	ASB1	protein_coding	retained_intron	29.9416	11.7805	52.6351	0.922463	4.12451	2.15868	NA	0.439087	0.277436	0.667073	0.173431	0.127446	1.23607	NA	0.0164833	0.021325	0.01315	-0.008175	0.865621	5.40174e-24	NA	0.0988429	FALSE	NA	NA	NA	1	TRUE
118772	isoComp_00018303	geneComp_00008224	ENST00000419737.7	ASMTL-AS1	Control_DMSO	RSV_DMSO	ASMTL-AS1	lncRNA	lncRNA	2.66644	1.80799	1.95063	0.167753	0.2499	0.108972	NA	0.267499	0.234102	0.296967	0.0665557	0.0972373	0.330603	NA	0.113017	0.135575	0.14335	0.007775	0.934317	0.0326268	NA	0.0189108	FALSE	NA	NA	NA	1	TRUE
118773	isoComp_00018304	geneComp_00008224	ENST00000420411.7	ASMTL-AS1	Control_DMSO	RSV_DMSO	ASMTL-AS1	lncRNA	lncRNA	2.66644	1.80799	1.95063	0.167753	0.2499	0.108972	NA	1.01725	0.845441	0.450675	0.169629	0.104676	-0.892919	NA	0.366225	0.453725	0.229475	-0.22425	0.0326268	0.0326268	NA	0.758637	TRUE	NA	NA	NA	1	TRUE
118774	isoComp_00018305	geneComp_00008224	ENST00000425740.7	ASMTL-AS1	Control_DMSO	RSV_DMSO	ASMTL-AS1	lncRNA	lncRNA	2.66644	1.80799	1.95063	0.167753	0.2499	0.108972	NA	0.439137	0.417179	0.524862	0.0991661	0.166708	0.324326	NA	0.210492	0.2422	0.297325	0.055125	0.924453	0.0326268	NA	0.812198	TRUE	NA	NA	NA	1	TRUE
118775	isoComp_00018306	geneComp_00008224	ENST00000443929.6	ASMTL-AS1	Control_DMSO	RSV_DMSO	ASMTL-AS1	lncRNA	lncRNA	2.66644	1.80799	1.95063	0.167753	0.2499	0.108972	NA	0.856157	0.203288	0.60494	0.160136	0.361249	1.52764	NA	0.265817	0.097475	0.283575	0.1861	0.87953	0.0326268	NA	0.156941	FALSE	NA	NA	NA	0	TRUE
118776	isoComp_00018307	geneComp_00008224	ENST00000602357.6	ASMTL-AS1	Control_DMSO	RSV_DMSO	ASMTL-AS1	lncRNA	lncRNA	2.66644	1.80799	1.95063	0.167753	0.2499	0.108972	NA	0.0863968	0.107979	0.0731837	0.0640299	0.0424024	-0.504162	NA	0.0444583	0.07105	0.0463	-0.02475	0.964831	0.0326268	NA	0.232319	FALSE	NA	NA	NA	0	TRUE
7732	isoComp_00018371	geneComp_00008234	ENST00000294732.11	ASPM	Control_DMSO	RSV_DMSO	ASPM	protein_coding	protein_coding	12.3764	27.9031	7.69748	0.65671	0.305615	-1.85661	NA	0.107177	0.11275	0.0158793	0.041784	0.0158793	-2.24585	NA	0.04415	0.004125	0.00205	-0.002075	0.802026	0.434865	FALSE	1	TRUE	yes	yes	no	0	NA
7733	isoComp_00018372	geneComp_00008234	ENST00000367408.5	ASPM	Control_DMSO	RSV_DMSO	ASPM	protein_coding	protein_coding	12.3764	27.9031	7.69748	0.65671	0.305615	-1.85661	NA	4.50237	9.58175	3.38676	0.643037	0.438908	-1.49764	NA	0.380533	0.343125	0.44735	0.104225	0.437359	0.434865	FALSE	1	TRUE	yes	no	no	0	NA
7734	isoComp_00018373	geneComp_00008234	ENST00000367409.9	ASPM	Control_DMSO	RSV_DMSO	ASPM	protein_coding	protein_coding	12.3764	27.9031	7.69748	0.65671	0.305615	-1.85661	NA	7.76686	18.2086	4.29484	0.658587	0.68617	-2.08138	NA	0.575308	0.652725	0.5506	-0.102125	0.434865	0.434865	FALSE	1	TRUE	yes	yes	no	0	NA
60546	isoComp_00018453	geneComp_00008248	ENST00000336112.8	ASXL2	Control_DMSO	RSV_DMSO	ASXL2	protein_coding	protein_coding	14.0343	12.1525	12.3463	0.471113	1.62315	0.0227981	NA	9.55239	6.70527	8.6532	0.464858	1.39033	0.367454	NA	0.665	0.549975	0.689825	0.13985	0.00968537	0.00968537	FALSE	1	TRUE	yes	yes	no	0	TRUE
60547	isoComp_00018454	geneComp_00008248	ENST00000435504.9	ASXL2	Control_DMSO	RSV_DMSO	ASXL2	protein_coding	protein_coding	14.0343	12.1525	12.3463	0.471113	1.62315	0.0227981	NA	4.40214	5.20782	3.69307	0.0771193	0.341773	-0.494726	NA	0.328658	0.431	0.310175	-0.120825	0.0116657	0.00968537	FALSE	1	TRUE	yes	yes	no	0	TRUE
37109	isoComp_00018468	geneComp_00008252	ENST00000238789.10	ATAD2B	Control_DMSO	RSV_DMSO	ATAD2B	protein_coding	protein_coding	4.87285	3.63552	5.92879	0.213951	0.268306	0.704042	NA	3.27831	2.41538	3.95908	0.151039	0.565928	0.710596	NA	0.671033	0.66455	0.658975	-0.005575	1	0.00152356	FALSE	1	TRUE	yes	yes	no	0	NA
37110	isoComp_00018469	geneComp_00008252	ENST00000381024.4	ATAD2B	Control_DMSO	RSV_DMSO	ATAD2B	protein_coding	protein_coding	4.87285	3.63552	5.92879	0.213951	0.268306	0.704042	NA	0.807614	0.944197	0.965558	0.07097	0.310835	0.0319402	NA	0.178017	0.2624	0.171325	-0.091075	0.338111	0.00152356	NA	1	TRUE	NA	NA	NA	0	NA
37112	isoComp_00018471	geneComp_00008252	ENST00000474583.5	ATAD2B	Control_DMSO	RSV_DMSO	ATAD2B	protein_coding	processed_transcript	4.87285	3.63552	5.92879	0.213951	0.268306	0.704042	NA	0.138028	0.0604554	0.171809	0.0184775	0.0665305	1.36764	NA	0.0269917	0.01705	0.028025	0.010975	0.77349	0.00152356	NA	1	TRUE	NA	NA	NA	0	NA
37113	isoComp_00018472	geneComp_00008252	ENST00000478885.1	ATAD2B	Control_DMSO	RSV_DMSO	ATAD2B	protein_coding	retained_intron	4.87285	3.63552	5.92879	0.213951	0.268306	0.704042	NA	0.463345	0.108893	0.577603	0.0410149	0.0313911	2.30518	NA	0.0880917	0.028775	0.098175	0.0694	0.00152356	0.00152356	NA	0.260576	FALSE	NA	NA	NA	0	NA
37114	isoComp_00018473	geneComp_00008252	ENST00000486610.1	ATAD2B	Control_DMSO	RSV_DMSO	ATAD2B	protein_coding	retained_intron	4.87285	3.63552	5.92879	0.213951	0.268306	0.704042	NA	0.168053	0.0749691	0.254743	0.0473282	0.125062	1.63958	NA	0.032075	0.019725	0.043525	0.0238	0.722067	0.00152356	NA	3.32618e-05	FALSE	NA	NA	NA	0	NA
71866	isoComp_00018482	geneComp_00008254	ENST00000308647.8	ATAD3B	Control_DMSO	RSV_DMSO	ATAD3B	protein_coding	protein_coding	5.57135	4.3342	5.46516	0.942751	0.946418	0.333811	NA	1.87133	0.824397	2.44267	0.298467	0.440962	1.55555	NA	0.320892	0.17825	0.447975	0.269725	0.155892	0.00391809	TRUE	1	TRUE	yes	yes	no	0	TRUE
71867	isoComp_00018483	geneComp_00008254	ENST00000378736.3	ATAD3B	Control_DMSO	RSV_DMSO	ATAD3B	protein_coding	processed_transcript	5.57135	4.3342	5.46516	0.942751	0.946418	0.333811	NA	0.76592	0.442064	0.669021	0.260204	0.445915	0.586929	NA	0.112667	0.073975	0.100625	0.02665	0.994338	0.00391809	NA	0.963803	TRUE	NA	NA	NA	0	TRUE
71868	isoComp_00018484	geneComp_00008254	ENST00000472194.6	ATAD3B	Control_DMSO	RSV_DMSO	ATAD3B	protein_coding	retained_intron	5.57135	4.3342	5.46516	0.942751	0.946418	0.333811	NA	1.0221	1.10224	0.859369	0.0605627	0.0224181	-0.355429	NA	0.206017	0.287225	0.169325	-0.1179	0.216141	0.00391809	NA	1	TRUE	NA	NA	NA	0	TRUE
71869	isoComp_00018485	geneComp_00008254	ENST00000474481.1	ATAD3B	Control_DMSO	RSV_DMSO	ATAD3B	protein_coding	retained_intron	5.57135	4.3342	5.46516	0.942751	0.946418	0.333811	NA	1.02206	1.10323	0.800364	0.261712	0.0761863	-0.458108	NA	0.192108	0.2531	0.15145	-0.10165	0.00391809	0.00391809	NA	0.959576	TRUE	NA	NA	NA	4	TRUE
71870	isoComp_00018486	geneComp_00008254	ENST00000485748.5	ATAD3B	Control_DMSO	RSV_DMSO	ATAD3B	protein_coding	retained_intron	5.57135	4.3342	5.46516	0.942751	0.946418	0.333811	NA	0.801579	0.802776	0.637664	0.145337	0.0827384	-0.327612	NA	0.15295	0.194725	0.11885	-0.075875	0.0577401	0.00391809	NA	0.994434	TRUE	NA	NA	NA	0	TRUE
71871	isoComp_00018487	geneComp_00008254	ENST00000673477.1	ATAD3B	Control_DMSO	RSV_DMSO	ATAD3B	protein_coding	protein_coding	5.57135	4.3342	5.46516	0.942751	0.946418	0.333811	NA	0.0883603	0.059492	0.0560742	0.0246336	0.0125284	-0.0727599	NA	0.0153333	0.012675	0.011775	-0.0009	0.902439	0.00391809	FALSE	1	TRUE	yes	yes	no	0	TRUE
53016	isoComp_00018492	geneComp_00008257	ENST00000318999.11	ATAT1	Control_DMSO	RSV_DMSO	ATAT1	protein_coding	protein_coding	3.84553	2.90588	4.13012	0.205492	0.309407	0.50574	NA	0.510032	0.269904	0.551764	0.0832359	0.132014	1.00503	NA	0.130067	0.0929	0.131075	0.038175	0.688365	0.184195	FALSE	0.999521	TRUE	yes	yes	no	0	NA
53017	isoComp_00018493	geneComp_00008257	ENST00000330083.6	ATAT1	Control_DMSO	RSV_DMSO	ATAT1	protein_coding	protein_coding	3.84553	2.90588	4.13012	0.205492	0.309407	0.50574	NA	0.0735177	0.0396534	0.158305	0.0249965	0.0752808	1.76112	NA	0.02	0.012625	0.042875	0.03025	0.622086	0.184195	FALSE	0.999959	TRUE	yes	yes	yes	0	NA
53018	isoComp_00018494	geneComp_00008257	ENST00000376483.8	ATAT1	Control_DMSO	RSV_DMSO	ATAT1	protein_coding	protein_coding	3.84553	2.90588	4.13012	0.205492	0.309407	0.50574	NA	0.389039	0.669026	0.291032	0.0717561	0.172657	-1.17355	NA	0.118142	0.237225	0.076025	-0.1612	0.184195	0.184195	FALSE	0.999789	TRUE	yes	yes	no	0	NA
53019	isoComp_00018495	geneComp_00008257	ENST00000376485.8	ATAT1	Control_DMSO	RSV_DMSO	ATAT1	protein_coding	protein_coding	3.84553	2.90588	4.13012	0.205492	0.309407	0.50574	NA	1.31723	0.721929	1.43522	0.133467	0.317727	0.981509	NA	0.325017	0.24415	0.3379	0.09375	0.488397	0.184195	FALSE	0.999985	TRUE	yes	yes	no	0	NA
53021	isoComp_00018497	geneComp_00008257	ENST00000468713.5	ATAT1	Control_DMSO	RSV_DMSO	ATAT1	protein_coding	processed_transcript	3.84553	2.90588	4.13012	0.205492	0.309407	0.50574	NA	0.571326	0.273686	0.75647	0.114692	0.132934	1.43393	NA	0.147675	0.10165	0.18675	0.0851	0.440374	0.184195	NA	0.989216	TRUE	NA	NA	NA	0	NA
53022	isoComp_00018498	geneComp_00008257	ENST00000471782.5	ATAT1	Control_DMSO	RSV_DMSO	ATAT1	protein_coding	retained_intron	3.84553	2.90588	4.13012	0.205492	0.309407	0.50574	NA	0.348176	0.377476	0.300313	0.0628384	0.0536372	-0.320381	NA	0.0973417	0.1298	0.0766	-0.0532	0.218716	0.184195	NA	0.98902	TRUE	NA	NA	NA	1	NA
53023	isoComp_00018499	geneComp_00008257	ENST00000479562.1	ATAT1	Control_DMSO	RSV_DMSO	ATAT1	protein_coding	retained_intron	3.84553	2.90588	4.13012	0.205492	0.309407	0.50574	NA	0.142809	0.19911	0.130266	0.0810867	0.00834826	-0.576095	NA	0.0387083	0.0643	0.032275	-0.032025	0.634273	0.184195	NA	0.337703	FALSE	NA	NA	NA	1	NA
53024	isoComp_00018500	geneComp_00008257	ENST00000493388.5	ATAT1	Control_DMSO	RSV_DMSO	ATAT1	protein_coding	retained_intron	3.84553	2.90588	4.13012	0.205492	0.309407	0.50574	NA	0.457512	0.306394	0.4478	0.106814	0.158299	0.532995	NA	0.114425	0.1033	0.104675	0.001375	0.997907	0.184195	NA	0.984735	TRUE	NA	NA	NA	0	NA
34164	isoComp_00018515	geneComp_00008262	ENST00000264110.7	ATF2	Control_DMSO	RSV_DMSO	ATF2	protein_coding	protein_coding	32.6679	32.2656	38.2173	0.321766	2.40463	0.244157	NA	16.61	15.9678	17.4057	0.259111	0.995234	0.124319	NA	0.516117	0.495125	0.456275	-0.03885	0.412969	0.412969	FALSE	0.999998	TRUE	yes	yes	no	0	NA
34165	isoComp_00018516	geneComp_00008262	ENST00000345739.9	ATF2	Control_DMSO	RSV_DMSO	ATF2	protein_coding	protein_coding	32.6679	32.2656	38.2173	0.321766	2.40463	0.244157	NA	12.7806	13.8948	16.3336	0.384182	0.678313	0.233146	NA	0.385258	0.4304	0.42945	-0.00095	0.836007	0.412969	FALSE	0.999987	TRUE	yes	yes	no	0	NA
34170	isoComp_00018521	geneComp_00008262	ENST00000413123.5	ATF2	Control_DMSO	RSV_DMSO	ATF2	protein_coding	processed_transcript	32.6679	32.2656	38.2173	0.321766	2.40463	0.244157	NA	0.427332	0.209039	0.376233	0.103019	0.103843	0.818281	NA	0.0136417	0.0064	0.009425	0.003025	0.626685	0.412969	NA	0.0184143	FALSE	NA	NA	NA	0	NA
34173	isoComp_00018524	geneComp_00008262	ENST00000421438.5	ATF2	Control_DMSO	RSV_DMSO	ATF2	protein_coding	nonsense_mediated_decay	32.6679	32.2656	38.2173	0.321766	2.40463	0.244157	NA	0.341636	0.329345	0.331214	0.120626	0.0768045	0.00792433	NA	0.01065	0.010175	0.0085	-0.001675	1	0.412969	TRUE	0.978386	TRUE	no	yes	no	0	NA
34175	isoComp_00018526	geneComp_00008262	ENST00000428760.5	ATF2	Control_DMSO	RSV_DMSO	ATF2	protein_coding	nonsense_mediated_decay	32.6679	32.2656	38.2173	0.321766	2.40463	0.244157	NA	0.428944	0.253754	0.948895	0.189203	0.547845	1.86218	NA	0.01135	0.007775	0.023275	0.0155	0.891554	0.412969	TRUE	0.999908	TRUE	yes	yes	no	0	NA
34178	isoComp_00018529	geneComp_00008262	ENST00000437522.5	ATF2	Control_DMSO	RSV_DMSO	ATF2	protein_coding	protein_coding	32.6679	32.2656	38.2173	0.321766	2.40463	0.244157	NA	0.397599	0.235222	0.295194	0.125163	0.204631	0.315642	NA	0.0128417	0.00735	0.007125	-0.000225	0.966558	0.412969	FALSE	0.914207	TRUE	no	yes	no	0	NA
34181	isoComp_00018532	geneComp_00008262	ENST00000478905.1	ATF2	Control_DMSO	RSV_DMSO	ATF2	protein_coding	retained_intron	32.6679	32.2656	38.2173	0.321766	2.40463	0.244157	NA	0.350245	0.31909	0.327437	0.0802485	0.165824	0.0361357	NA	0.0108583	0.00995	0.008025	-0.001925	0.732455	0.412969	NA	0.00344433	FALSE	NA	NA	NA	0	NA
86837	isoComp_00018574	geneComp_00008273	ENST00000261168.8	ATF7IP	Control_DMSO	RSV_DMSO	ATF7IP	protein_coding	protein_coding	20.9569	22.2452	15.5091	0.708668	1.48655	-0.520098	NA	8.4291	11.2261	5.5838	0.710393	0.751239	-1.00624	NA	0.401875	0.506075	0.358925	-0.14715	0.00663768	1.62742e-10	FALSE	1	TRUE	yes	yes	no	0	FALSE
86841	isoComp_00018578	geneComp_00008273	ENST00000536444.5	ATF7IP	Control_DMSO	RSV_DMSO	ATF7IP	protein_coding	protein_coding	20.9569	22.2452	15.5091	0.708668	1.48655	-0.520098	NA	6.80559	7.98401	5.08312	0.456203	0.417508	-0.650368	NA	0.331625	0.359175	0.3452	-0.013975	0.868793	1.62742e-10	FALSE	1	TRUE	yes	yes	no	0	FALSE
86845	isoComp_00018582	geneComp_00008273	ENST00000540793.5	ATF7IP	Control_DMSO	RSV_DMSO	ATF7IP	protein_coding	protein_coding	20.9569	22.2452	15.5091	0.708668	1.48655	-0.520098	NA	3.88515	0.0207522	3.45252	0.0207522	1.03167	6.81499	NA	0.177458	0.000875	0.207075	0.2062	1.62742e-10	1.62742e-10	FALSE	1	TRUE	yes	yes	no	0	FALSE
86847	isoComp_00018584	geneComp_00008273	ENST00000541654.1	ATF7IP	Control_DMSO	RSV_DMSO	ATF7IP	protein_coding	processed_transcript	20.9569	22.2452	15.5091	0.708668	1.48655	-0.520098	NA	0.368502	0.274921	0.539455	0.075119	0.0942246	0.947441	NA	0.019275	0.012325	0.034175	0.02185	0.00478578	1.62742e-10	NA	1	TRUE	NA	NA	NA	0	FALSE
86850	isoComp_00018587	geneComp_00008273	ENST00000543189.5	ATF7IP	Control_DMSO	RSV_DMSO	ATF7IP	protein_coding	protein_coding	20.9569	22.2452	15.5091	0.708668	1.48655	-0.520098	NA	0.409924	0.424307	0.358319	0.0462196	0.0600343	-0.237759	NA	0.020275	0.019125	0.02375	0.004625	0.726549	1.62742e-10	FALSE	1	TRUE	yes	yes	no	0	FALSE
86851	isoComp_00018588	geneComp_00008273	ENST00000544627.5	ATF7IP	Control_DMSO	RSV_DMSO	ATF7IP	protein_coding	protein_coding	20.9569	22.2452	15.5091	0.708668	1.48655	-0.520098	NA	0.684179	1.76729	0.285245	0.29913	0.285245	-2.5897	NA	0.0320417	0.07855	0.017575	-0.060975	0.0195822	1.62742e-10	FALSE	1	TRUE	yes	yes	no	0	FALSE
66524	isoComp_00018604	geneComp_00008275	ENST00000282185.8	ATG10	Control_DMSO	RSV_DMSO	ATG10	protein_coding	protein_coding	8.9987	13.4954	6.68681	0.411372	0.715041	-1.01199	NA	2.05606	3.20218	1.64287	0.148071	0.0588524	-0.958576	NA	0.228933	0.237	0.25515	0.01815	0.800515	4.34876e-12	FALSE	0.913148	TRUE	yes	no	no	0	TRUE
66525	isoComp_00018605	geneComp_00008275	ENST00000355178.8	ATG10	Control_DMSO	RSV_DMSO	ATG10	protein_coding	protein_coding	8.9987	13.4954	6.68681	0.411372	0.715041	-1.01199	NA	0.251841	0.348835	0.269082	0.115224	0.0366056	-0.362635	NA	0.0297	0.026725	0.04225	0.015525	0.488397	4.34876e-12	FALSE	0.108771	FALSE	no	no	no	0	TRUE
66526	isoComp_00018606	geneComp_00008275	ENST00000458350.7	ATG10	Control_DMSO	RSV_DMSO	ATG10	protein_coding	protein_coding	8.9987	13.4954	6.68681	0.411372	0.715041	-1.01199	NA	4.40375	5.33455	3.70049	0.0763774	0.247492	-0.526457	NA	0.525583	0.396675	0.561025	0.16435	8.21312e-05	4.34876e-12	FALSE	0.918367	TRUE	yes	no	no	0	TRUE
66528	isoComp_00018608	geneComp_00008275	ENST00000508814.5	ATG10	Control_DMSO	RSV_DMSO	ATG10	protein_coding	processed_transcript	8.9987	13.4954	6.68681	0.411372	0.715041	-1.01199	NA	0.104705	0.136413	0.0901814	0.136413	0.0901814	-0.547431	NA	0.0115667	0.01015	0.010425	0.000275	0.88678	4.34876e-12	NA	0.0444914	FALSE	NA	NA	NA	0	TRUE
66529	isoComp_00018609	geneComp_00008275	ENST00000513443.5	ATG10	Control_DMSO	RSV_DMSO	ATG10	protein_coding	protein_coding	8.9987	13.4954	6.68681	0.411372	0.715041	-1.01199	NA	0.298665	0.756099	0	0.110514	0	-6.25946	NA	0.0254917	0.05565	0	-0.05565	4.34876e-12	4.34876e-12	FALSE	0.11124	FALSE	no	no	no	0	TRUE
66530	isoComp_00018610	geneComp_00008275	ENST00000513634.1	ATG10	Control_DMSO	RSV_DMSO	ATG10	protein_coding	protein_coding	8.9987	13.4954	6.68681	0.411372	0.715041	-1.01199	NA	1.70667	3.5523	0.787795	0.323259	0.489313	-2.15872	NA	0.155975	0.261775	0.10065	-0.161125	0.234448	4.34876e-12	FALSE	0.690825	FALSE	yes	no	no	0	TRUE
66531	isoComp_00018611	geneComp_00008275	ENST00000514253.2	ATG10	Control_DMSO	RSV_DMSO	ATG10	protein_coding	processed_transcript	8.9987	13.4954	6.68681	0.411372	0.715041	-1.01199	NA	0.137175	0.165047	0.121705	0.0410887	0.0312272	-0.410435	NA	0.0167417	0.012075	0.019	0.006925	0.668951	4.34876e-12	NA	0.236168	FALSE	NA	NA	NA	0	TRUE
13462	isoComp_00018659	geneComp_00008280	ENST00000347464.9	ATG16L1	Control_DMSO	RSV_DMSO	ATG16L1	protein_coding	protein_coding	15.197	10.7465	16.4782	0.201114	0.336101	0.616228	NA	0.317108	0.287217	0.255082	0.163297	0.149303	-0.165077	NA	0.0215583	0.02615	0.015625	-0.010525	0.807486	0.569128	FALSE	0.999988	TRUE	yes	yes	no	0	NA
13464	isoComp_00018661	geneComp_00008280	ENST00000392017.9	ATG16L1	Control_DMSO	RSV_DMSO	ATG16L1	protein_coding	protein_coding	15.197	10.7465	16.4782	0.201114	0.336101	0.616228	NA	4.01418	3.32353	4.96682	0.260187	0.481602	0.578175	NA	0.271367	0.309425	0.300275	-0.00915	0.880122	0.569128	FALSE	1	TRUE	yes	yes	no	0	NA
13466	isoComp_00018663	geneComp_00008280	ENST00000392020.8	ATG16L1	Control_DMSO	RSV_DMSO	ATG16L1	protein_coding	protein_coding	15.197	10.7465	16.4782	0.201114	0.336101	0.616228	NA	9.44172	5.96597	10.0765	0.259722	0.567053	0.755183	NA	0.61215	0.55495	0.612375	0.057425	0.599841	0.569128	FALSE	1	TRUE	yes	yes	no	0	NA
13467	isoComp_00018664	geneComp_00008280	ENST00000392021.7	ATG16L1	Control_DMSO	RSV_DMSO	ATG16L1	protein_coding	nonsense_mediated_decay	15.197	10.7465	16.4782	0.201114	0.336101	0.616228	NA	0.190732	0.0855672	0.0905828	0.0855672	0.05841	0.073796	NA	0.0116833	0.0084	0.0053	-0.0031	0.824208	0.569128	TRUE	1	TRUE	no	no	no	0	NA
13468	isoComp_00018665	geneComp_00008280	ENST00000417017.5	ATG16L1	Control_DMSO	RSV_DMSO	ATG16L1	protein_coding	protein_coding	15.197	10.7465	16.4782	0.201114	0.336101	0.616228	NA	0.167263	0.11601	0.116694	0.0526127	0.0460338	0.00781727	NA	0.0106167	0.010575	0.0071	-0.003475	0.846611	0.569128	FALSE	0.994684	TRUE	yes	yes	no	0	NA
13473	isoComp_00018670	geneComp_00008280	ENST00000479942.5	ATG16L1	Control_DMSO	RSV_DMSO	ATG16L1	protein_coding	retained_intron	15.197	10.7465	16.4782	0.201114	0.336101	0.616228	NA	0.531335	0.49355	0.552069	0.0568127	0.131035	0.158611	NA	0.0367333	0.04625	0.033925	-0.012325	0.569128	0.569128	NA	0.999998	TRUE	NA	NA	NA	1	NA
13475	isoComp_00018672	geneComp_00008280	ENST00000492298.5	ATG16L1	Control_DMSO	RSV_DMSO	ATG16L1	protein_coding	retained_intron	15.197	10.7465	16.4782	0.201114	0.336101	0.616228	NA	0.178974	0.109373	0.157165	0.0234296	0.0813765	0.485796	NA	0.011475	0.010125	0.0094	-0.000725	0.882625	0.569128	NA	0.0966229	FALSE	NA	NA	NA	0	NA
41376	isoComp_00018739	geneComp_00008287	ENST00000317868.9	ATG4C	Control_DMSO	RSV_DMSO	ATG4C	protein_coding	protein_coding	7.99545	12.2006	4.31827	0.439742	0.0795338	-1.49627	NA	3.48191	5.46303	2.32595	0.248324	0.17528	-1.22833	NA	0.445142	0.4494	0.537275	0.087875	0.254692	0.254692	FALSE	0.999959	TRUE	yes	no	no	0	NA
41377	isoComp_00018740	geneComp_00008287	ENST00000371118.1	ATG4C	Control_DMSO	RSV_DMSO	ATG4C	protein_coding	protein_coding	7.99545	12.2006	4.31827	0.439742	0.0795338	-1.49627	NA	0.169842	0.0992239	0	0.0584903	0	-3.44922	NA	0.0179417	0.0086	0	-0.0086	0.662771	0.254692	FALSE	0.586809	FALSE	yes	no	no	0	NA
41378	isoComp_00018741	geneComp_00008287	ENST00000371120.7	ATG4C	Control_DMSO	RSV_DMSO	ATG4C	protein_coding	protein_coding	7.99545	12.2006	4.31827	0.439742	0.0795338	-1.49627	NA	4.23639	6.41571	1.93639	0.464056	0.163226	-1.72306	NA	0.524967	0.524575	0.450025	-0.07455	0.407435	0.254692	FALSE	0.999959	TRUE	yes	no	no	0	NA
41380	isoComp_00018743	geneComp_00008287	ENST00000443289.5	ATG4C	Control_DMSO	RSV_DMSO	ATG4C	protein_coding	protein_coding	7.99545	12.2006	4.31827	0.439742	0.0795338	-1.49627	NA	0.0941534	0.183128	0.055927	0.183128	0.055927	-1.55061	NA	0.0107917	0.01395	0.0127	-0.00125	0.85075	0.254692	FALSE	0.245724	FALSE	yes	no	no	0	NA
6141	isoComp_00018755	geneComp_00008289	ENST00000343245.7	ATG5	Control_DMSO	RSV_DMSO	ATG5	protein_coding	protein_coding	38.9612	31.0395	45.937	1.08421	1.21262	0.5654	NA	9.59684	10.2772	14.7623	0.682831	0.765447	0.522047	NA	0.248775	0.331925	0.320975	-0.01095	0.915162	0.00442144	FALSE	0.995343	TRUE	yes	no	no	0	TRUE
6143	isoComp_00018757	geneComp_00008289	ENST00000369070.5	ATG5	Control_DMSO	RSV_DMSO	ATG5	protein_coding	nonsense_mediated_decay	38.9612	31.0395	45.937	1.08421	1.21262	0.5654	NA	0.379199	1.1376	0	1.1376	0	-6.84247	NA	0.0124083	0.037225	0	-0.037225	0.793971	0.00442144	TRUE	0.923031	TRUE	no	no	no	0	TRUE
6144	isoComp_00018758	geneComp_00008289	ENST00000369076.8	ATG5	Control_DMSO	RSV_DMSO	ATG5	protein_coding	protein_coding	38.9612	31.0395	45.937	1.08421	1.21262	0.5654	NA	17.5521	14.2577	15.3533	1.26558	1.14461	0.106739	NA	0.458033	0.457525	0.3365	-0.121025	0.0634547	0.00442144	FALSE	0.99532	TRUE	yes	no	no	0	TRUE
6148	isoComp_00018762	geneComp_00008289	ENST00000635758.2	ATG5	Control_DMSO	RSV_DMSO	ATG5	protein_coding	protein_coding	38.9612	31.0395	45.937	1.08421	1.21262	0.5654	NA	4.81942	3.08108	7.17338	1.05487	0.232831	1.21655	NA	0.120317	0.0994	0.1562	0.0568	0.661696	0.00442144	FALSE	0.923237	TRUE	yes	no	yes	0	TRUE
6150	isoComp_00018764	geneComp_00008289	ENST00000646025.1	ATG5	Control_DMSO	RSV_DMSO	ATG5	protein_coding	nonsense_mediated_decay	38.9612	31.0395	45.937	1.08421	1.21262	0.5654	NA	6.26969	2.26677	8.19111	0.3669	1.57582	1.84883	NA	0.152375	0.073325	0.17635	0.103025	0.00442144	0.00442144	TRUE	0.981078	TRUE	yes	no	no	0	TRUE
98010	isoComp_00018847	geneComp_00008296	ENST00000398868.8	ATL3	Control_DMSO	RSV_DMSO	ATL3	protein_coding	protein_coding	26.8421	34.4286	30.0579	0.440708	1.89	-0.195804	NA	19.7268	29.1443	18.414	0.542067	0.366205	-0.662123	NA	0.731025	0.846625	0.6205	-0.226125	4.87182e-07	9.27654e-23	FALSE	0.999999	TRUE	yes	no	no	0	FALSE
98012	isoComp_00018849	geneComp_00008296	ENST00000538786.1	ATL3	Control_DMSO	RSV_DMSO	ATL3	protein_coding	protein_coding	26.8421	34.4286	30.0579	0.440708	1.89	-0.195804	NA	1.97849	0.0594014	5.16996	0.023443	1.26599	6.22183	NA	0.0712	0.001725	0.1685	0.166775	9.27654e-23	9.27654e-23	FALSE	0.999999	TRUE	yes	no	no	0	FALSE
98013	isoComp_00018850	geneComp_00008296	ENST00000540699.1	ATL3	Control_DMSO	RSV_DMSO	ATL3	protein_coding	protein_coding	26.8421	34.4286	30.0579	0.440708	1.89	-0.195804	NA	4.93857	5.0438	6.36006	0.513164	1.19752	0.333939	NA	0.188467	0.1463	0.20735	0.06105	0.237244	9.27654e-23	FALSE	0.843743	TRUE	yes	yes	no	0	FALSE
61636	isoComp_00018904	geneComp_00008304	ENST00000273859.8	ATP10D	Control_DMSO	RSV_DMSO	ATP10D	protein_coding	protein_coding	22.1886	17.7426	15.8216	0.501054	1.33391	-0.16522	NA	15.5627	13.028	9.73713	0.473447	1.60255	-0.41967	NA	0.68885	0.736675	0.605025	-0.13165	0.311795	0.0903699	FALSE	1	TRUE	yes	no	no	0	NA
61637	isoComp_00018905	geneComp_00008304	ENST00000503288.6	ATP10D	Control_DMSO	RSV_DMSO	ATP10D	protein_coding	nonsense_mediated_decay	22.1886	17.7426	15.8216	0.501054	1.33391	-0.16522	NA	2.19895	2.00232	1.50171	0.464276	1.11164	-0.412677	NA	0.106108	0.1114	0.11305	0.00165	0.471449	0.0903699	NA	1	TRUE	NA	NA	NA	0	NA
61638	isoComp_00018906	geneComp_00008304	ENST00000504445.1	ATP10D	Control_DMSO	RSV_DMSO	ATP10D	protein_coding	protein_coding	22.1886	17.7426	15.8216	0.501054	1.33391	-0.16522	NA	1.15542	0.673745	0.377157	0.0688331	0.0553286	-0.820538	NA	0.0451083	0.03815	0.023925	-0.014225	0.191159	0.0903699	FALSE	0.999999	TRUE	yes	yes	no	0	NA
61639	isoComp_00018907	geneComp_00008304	ENST00000505277.1	ATP10D	Control_DMSO	RSV_DMSO	ATP10D	protein_coding	processed_transcript	22.1886	17.7426	15.8216	0.501054	1.33391	-0.16522	NA	1.75106	1.28564	1.55209	0.167903	0.105976	0.269811	NA	0.0816333	0.071875	0.099875	0.028	0.235797	0.0903699	NA	0.184183	FALSE	NA	NA	NA	0	NA
61640	isoComp_00018908	geneComp_00008304	ENST00000507889.1	ATP10D	Control_DMSO	RSV_DMSO	ATP10D	protein_coding	retained_intron	22.1886	17.7426	15.8216	0.501054	1.33391	-0.16522	NA	0.750139	0.235564	2.01485	0.235564	0.833566	3.04365	NA	0.0428833	0.012475	0.116175	0.1037	0.0903699	0.0903699	NA	0.138672	FALSE	NA	NA	NA	0	NA
61641	isoComp_00018909	geneComp_00008304	ENST00000512393.1	ATP10D	Control_DMSO	RSV_DMSO	ATP10D	protein_coding	processed_transcript	22.1886	17.7426	15.8216	0.501054	1.33391	-0.16522	NA	0.770373	0.517305	0.638645	0.078023	0.0647726	0.298793	NA	0.0354083	0.0294	0.04195	0.01255	0.482513	0.0903699	NA	0.00988405	FALSE	NA	NA	NA	0	NA
8390	isoComp_00018910	geneComp_00008305	ENST00000375630.6	ATP11A	Control_DMSO	RSV_DMSO	ATP11A	protein_coding	protein_coding	11.9591	6.57158	21.1006	0.404949	1.47105	1.68146	NA	6.06698	3.91303	8.60387	0.156444	0.588006	1.1347	NA	0.568667	0.604225	0.4084	-0.195825	0.00114604	1.50962e-06	FALSE	1	TRUE	yes	no	no	0	TRUE
8391	isoComp_00018911	geneComp_00008305	ENST00000375645.7	ATP11A	Control_DMSO	RSV_DMSO	ATP11A	protein_coding	protein_coding	11.9591	6.57158	21.1006	0.404949	1.47105	1.68146	NA	0.46074	0.591446	0.599971	0.279256	0.235909	0.0203061	NA	0.0441833	0.08335	0.0267	-0.05665	0.630303	1.50962e-06	FALSE	1	TRUE	yes	no	no	0	TRUE
8392	isoComp_00018912	geneComp_00008305	ENST00000415301.1	ATP11A	Control_DMSO	RSV_DMSO	ATP11A	protein_coding	protein_coding	11.9591	6.57158	21.1006	0.404949	1.47105	1.68146	NA	0.76347	0.422552	1.38457	0.232567	0.325198	1.68887	NA	0.0618333	0.05995	0.0683	0.00835	0.789139	1.50962e-06	FALSE	0.694718	FALSE	no	yes	no	0	TRUE
8393	isoComp_00018913	geneComp_00008305	ENST00000418678.5	ATP11A	Control_DMSO	RSV_DMSO	ATP11A	protein_coding	protein_coding	11.9591	6.57158	21.1006	0.404949	1.47105	1.68146	NA	0.338593	0.174627	0.141265	0.0814816	0.0455102	-0.287542	NA	0.039975	0.027025	0.0071	-0.019925	0.214431	1.50962e-06	NA	1	TRUE	NA	NA	NA	0	TRUE
8394	isoComp_00018914	geneComp_00008305	ENST00000459011.2	ATP11A	Control_DMSO	RSV_DMSO	ATP11A	protein_coding	processed_transcript	11.9591	6.57158	21.1006	0.404949	1.47105	1.68146	NA	0.104305	0.0603883	0.0869421	0.0603883	0.0869421	0.461789	NA	0.0113583	0.008875	0.00395	-0.004925	0.862214	1.50962e-06	NA	0.0199096	FALSE	NA	NA	NA	0	TRUE
8397	isoComp_00018917	geneComp_00008305	ENST00000479193.1	ATP11A	Control_DMSO	RSV_DMSO	ATP11A	protein_coding	retained_intron	11.9591	6.57158	21.1006	0.404949	1.47105	1.68146	NA	0.242484	0.0239167	0.607044	0.0239167	0.216486	4.18531	NA	0.0142333	0.003625	0.02695	0.023325	0.261766	1.50962e-06	NA	0.270082	FALSE	NA	NA	NA	0	TRUE
8398	isoComp_00018918	geneComp_00008305	ENST00000487903.5	ATP11A	Control_DMSO	RSV_DMSO	ATP11A	protein_coding	protein_coding	11.9591	6.57158	21.1006	0.404949	1.47105	1.68146	NA	0.335167	0.208533	0.669407	0.0944365	0.115861	1.63643	NA	0.02735	0.0349	0.0315	-0.0034	0.884266	1.50962e-06	FALSE	1	TRUE	yes	no	no	0	TRUE
8400	isoComp_00018920	geneComp_00008305	ENST00000493489.1	ATP11A	Control_DMSO	RSV_DMSO	ATP11A	protein_coding	retained_intron	11.9591	6.57158	21.1006	0.404949	1.47105	1.68146	NA	0.785325	0.456543	1.71323	0.0768389	0.270303	1.88504	NA	0.0567167	0.06805	0.079825	0.011775	0.752371	1.50962e-06	NA	0.550008	FALSE	NA	NA	NA	0	TRUE
8401	isoComp_00018921	geneComp_00008305	ENST00000495930.1	ATP11A	Control_DMSO	RSV_DMSO	ATP11A	protein_coding	retained_intron	11.9591	6.57158	21.1006	0.404949	1.47105	1.68146	NA	1.52661	0.0869682	4.49286	0.0516173	0.495187	5.53719	NA	0.0756	0.01415	0.21265	0.1985	1.50962e-06	1.50962e-06	NA	0.663516	FALSE	NA	NA	NA	0	TRUE
8403	isoComp_00018923	geneComp_00008305	ENST00000614170.1	ATP11A	Control_DMSO	RSV_DMSO	ATP11A	protein_coding	retained_intron	11.9591	6.57158	21.1006	0.404949	1.47105	1.68146	NA	1.14459	0.50101	2.53269	0.0339376	0.193836	2.31493	NA	0.0818083	0.0764	0.119975	0.043575	0.0103015	1.50962e-06	NA	0.872626	TRUE	NA	NA	NA	0	TRUE
6182	isoComp_00018924	geneComp_00008306	ENST00000323116.10	ATP11B	Control_DMSO	RSV_DMSO	ATP11B	protein_coding	protein_coding	57.1773	41.2839	58.1879	1.41299	5.30051	0.495037	NA	34.8745	31.1098	34.9704	0.542696	2.58787	0.168714	NA	0.631542	0.7549	0.6045	-0.1504	2.76817e-10	2.76817e-10	FALSE	1	TRUE	yes	no	no	0	NA
6183	isoComp_00018925	geneComp_00008306	ENST00000466758.5	ATP11B	Control_DMSO	RSV_DMSO	ATP11B	protein_coding	nonsense_mediated_decay	57.1773	41.2839	58.1879	1.41299	5.30051	0.495037	NA	2.65891	0.995842	4.05573	0.112093	0.796474	2.01511	NA	0.0468667	0.0244	0.075375	0.050975	0.0140777	2.76817e-10	TRUE	0.979791	TRUE	no	no	no	0	NA
6185	isoComp_00018927	geneComp_00008306	ENST00000482070.1	ATP11B	Control_DMSO	RSV_DMSO	ATP11B	protein_coding	protein_coding	57.1773	41.2839	58.1879	1.41299	5.30051	0.495037	NA	1.96743	0.500818	1.87593	0.173547	0.269304	1.88439	NA	0.0311583	0.011875	0.032575	0.0207	0.188245	2.76817e-10	FALSE	0.802549	TRUE	yes	no	no	0	NA
6188	isoComp_00018930	geneComp_00008306	ENST00000490303.5	ATP11B	Control_DMSO	RSV_DMSO	ATP11B	protein_coding	retained_intron	57.1773	41.2839	58.1879	1.41299	5.30051	0.495037	NA	4.83072	0.11788	4.50552	0.0806515	1.55461	5.14203	NA	0.0700417	0.002775	0.0713	0.068525	0.113812	2.76817e-10	NA	1	TRUE	NA	NA	NA	0	NA
6189	isoComp_00018931	geneComp_00008306	ENST00000491699.6	ATP11B	Control_DMSO	RSV_DMSO	ATP11B	protein_coding	protein_coding	57.1773	41.2839	58.1879	1.41299	5.30051	0.495037	NA	10.4812	7.70783	9.47708	0.671855	1.0658	0.297768	NA	0.181808	0.1857	0.16195	-0.02375	0.315535	2.76817e-10	NA	0.0955827	FALSE	NA	NA	NA	0	NA
6191	isoComp_00018933	geneComp_00008306	ENST00000498086.5	ATP11B	Control_DMSO	RSV_DMSO	ATP11B	protein_coding	protein_coding	57.1773	41.2839	58.1879	1.41299	5.30051	0.495037	NA	1.72355	0.421953	2.3782	0.1458	0.599423	2.46698	NA	0.0272	0.009925	0.0388	0.028875	0.0148924	2.76817e-10	NA	1	TRUE	NA	NA	NA	0	NA
20322	isoComp_00018934	geneComp_00008307	ENST00000327569.7	ATP11C	Control_DMSO	RSV_DMSO	ATP11C	protein_coding	protein_coding	11.1642	9.90131	14.6197	0.120864	0.560401	0.561748	NA	6.93029	5.92108	8.43646	0.144932	1.42904	0.510051	NA	0.634483	0.597775	0.583025	-0.01475	0.995004	0.436964	FALSE	1	TRUE	yes	no	no	0	NA
20324	isoComp_00018936	geneComp_00008307	ENST00000370557.5	ATP11C	Control_DMSO	RSV_DMSO	ATP11C	protein_coding	protein_coding	11.1642	9.90131	14.6197	0.120864	0.560401	0.561748	NA	1.23571	0.850616	1.41057	0.100711	0.296433	0.72303	NA	0.115083	0.085775	0.0958	0.010025	0.881814	0.436964	FALSE	1	TRUE	yes	no	no	0	NA
20325	isoComp_00018937	geneComp_00008307	ENST00000422228.1	ATP11C	Control_DMSO	RSV_DMSO	ATP11C	protein_coding	protein_coding	11.1642	9.90131	14.6197	0.120864	0.560401	0.561748	NA	0.186796	0.200634	0.095918	0.0710402	0.0332625	-0.991793	NA	0.018025	0.020125	0.00655	-0.013575	0.436964	0.436964	NA	0.401069	FALSE	NA	NA	NA	0	NA
20326	isoComp_00018938	geneComp_00008307	ENST00000433868.5	ATP11C	Control_DMSO	RSV_DMSO	ATP11C	protein_coding	protein_coding	11.1642	9.90131	14.6197	0.120864	0.560401	0.561748	NA	2.56347	2.83825	4.24463	0.196279	1.763	0.578958	NA	0.210817	0.287325	0.28355	-0.003775	0.906161	0.436964	NA	0.0122776	FALSE	NA	NA	NA	0	NA
20327	isoComp_00018939	geneComp_00008307	ENST00000450801.1	ATP11C	Control_DMSO	RSV_DMSO	ATP11C	protein_coding	protein_coding	11.1642	9.90131	14.6197	0.120864	0.560401	0.561748	NA	0.181549	0.0817429	0.241834	0.0554111	0.177237	1.45681	NA	0.0169333	0.008075	0.018025	0.00995	0.955273	0.436964	FALSE	0.23642	FALSE	yes	no	no	0	NA
16824	isoComp_00019165	geneComp_00008347	ENST00000215375.7	ATP5F1D	Control_DMSO	RSV_DMSO	ATP5F1D	protein_coding	protein_coding	41.0969	44.136	42.416	11.7471	7.45563	-0.0573325	NA	24.8096	31.8818	26.6604	7.73062	2.6928	-0.257944	NA	0.61025	0.742275	0.652125	-0.09015	0.394071	0.0146983	FALSE	0.998314	TRUE	yes	no	no	1	NA
16825	isoComp_00019166	geneComp_00008347	ENST00000395633.5	ATP5F1D	Control_DMSO	RSV_DMSO	ATP5F1D	protein_coding	protein_coding	41.0969	44.136	42.416	11.7471	7.45563	-0.0573325	NA	13.1085	8.97308	12.5232	4.03926	5.56082	0.480475	NA	0.3032	0.168575	0.257375	0.0888	0.657492	0.0146983	FALSE	0.998341	TRUE	yes	no	no	0	NA
16826	isoComp_00019167	geneComp_00008347	ENST00000588538.5	ATP5F1D	Control_DMSO	RSV_DMSO	ATP5F1D	protein_coding	retained_intron	41.0969	44.136	42.416	11.7471	7.45563	-0.0573325	NA	0.446025	0.349819	0.909352	0.349819	0.377613	1.35334	NA	0.01075	0.006325	0.02385	0.017525	0.212577	0.0146983	NA	0.701743	FALSE	NA	NA	NA	2	NA
16830	isoComp_00019171	geneComp_00008347	ENST00000592624.1	ATP5F1D	Control_DMSO	RSV_DMSO	ATP5F1D	protein_coding	retained_intron	41.0969	44.136	42.416	11.7471	7.45563	-0.0573325	NA	0.722504	1.17351	0.434953	0.184111	0.0803574	-1.41135	NA	0.0193083	0.0321	0.010225	-0.021875	0.0146983	0.0146983	NA	0.699512	FALSE	NA	NA	NA	1	NA
16831	isoComp_00019172	geneComp_00008347	ENST00000614837.1	ATP5F1D	Control_DMSO	RSV_DMSO	ATP5F1D	protein_coding	retained_intron	41.0969	44.136	42.416	11.7471	7.45563	-0.0573325	NA	1.68166	1.59701	1.51367	0.937001	1.51367	-0.0768251	NA	0.0492083	0.046925	0.049475	0.00255	0.782588	0.0146983	NA	0.937534	TRUE	NA	NA	NA	0	NA
4856	isoComp_00019470	geneComp_00008396	ENST00000355221.7	ATP6V1H	Control_DMSO	RSV_DMSO	ATP6V1H	protein_coding	protein_coding	51.0222	47.3474	44.3407	0.680323	2.34761	-0.0946339	NA	4.29792	3.61828	4.00364	0.565067	0.244015	0.145626	NA	0.0845917	0.076475	0.091525	0.01505	0.605918	0.000816793	FALSE	0.999997	TRUE	yes	no	no	0	NA
4857	isoComp_00019471	geneComp_00008396	ENST00000359530.7	ATP6V1H	Control_DMSO	RSV_DMSO	ATP6V1H	protein_coding	protein_coding	51.0222	47.3474	44.3407	0.680323	2.34761	-0.0946339	NA	36.1182	29.5805	31.1827	0.64681	1.63581	0.0760739	NA	0.7017	0.624875	0.703525	0.07865	0.000816793	0.000816793	FALSE	0.999999	TRUE	yes	no	no	0	NA
4858	isoComp_00019472	geneComp_00008396	ENST00000396774.6	ATP6V1H	Control_DMSO	RSV_DMSO	ATP6V1H	protein_coding	protein_coding	51.0222	47.3474	44.3407	0.680323	2.34761	-0.0946339	NA	8.45091	12.4524	6.97386	0.999954	0.636746	-0.835486	NA	0.172575	0.263025	0.15855	-0.104475	0.00155727	0.000816793	FALSE	0.999999	TRUE	yes	no	no	0	NA
4870	isoComp_00019484	geneComp_00008396	ENST00000524164.5	ATP6V1H	Control_DMSO	RSV_DMSO	ATP6V1H	protein_coding	nonsense_mediated_decay	51.0222	47.3474	44.3407	0.680323	2.34761	-0.0946339	NA	0.737655	0	0.48217	0	0.48217	5.62108	NA	0.0123417	0	0.009425	0.009425	0.768445	0.000816793	TRUE	0.999977	TRUE	yes	no	no	0	NA
44893	isoComp_00019537	geneComp_00008403	ENST00000526092.6	ATP8B3	Control_DMSO	RSV_DMSO	ATP8B3	protein_coding	protein_coding	2.39734	4.27399	1.4407	0.211813	0.17517	-1.5622	NA	0.781962	1.77429	0.476455	0.231659	0.166584	-1.87497	NA	0.298758	0.425425	0.3832	-0.042225	0.885213	0.139278	FALSE	1	TRUE	yes	no	no	0	NA
44894	isoComp_00019538	geneComp_00008403	ENST00000531925.5	ATP8B3	Control_DMSO	RSV_DMSO	ATP8B3	protein_coding	nonsense_mediated_decay	2.39734	4.27399	1.4407	0.211813	0.17517	-1.5622	NA	0.0836214	0.159319	0.0526291	0.0235953	0.0033793	-1.43484	NA	0.0348583	0.0378	0.038475	0.000675	0.964158	0.139278	TRUE	1	TRUE	no	yes	no	0	NA
44895	isoComp_00019539	geneComp_00008403	ENST00000533107.3	ATP8B3	Control_DMSO	RSV_DMSO	ATP8B3	protein_coding	retained_intron	2.39734	4.27399	1.4407	0.211813	0.17517	-1.5622	NA	0.996557	1.72657	0.489697	0.259891	0.218359	-1.79711	NA	0.404892	0.398325	0.299425	-0.0989	0.675849	0.139278	NA	0.999982	TRUE	NA	NA	NA	1	NA
44896	isoComp_00019540	geneComp_00008403	ENST00000533993.5	ATP8B3	Control_DMSO	RSV_DMSO	ATP8B3	protein_coding	processed_transcript	2.39734	4.27399	1.4407	0.211813	0.17517	-1.5622	NA	0.261687	0.168552	0.150674	0.168552	0.150674	-0.152207	NA	0.135275	0.035225	0.0794	0.044175	0.835489	0.139278	NA	0.9998	TRUE	NA	NA	NA	0	NA
44897	isoComp_00019541	geneComp_00008403	ENST00000587160.2	ATP8B3	Control_DMSO	RSV_DMSO	ATP8B3	protein_coding	protein_coding	2.39734	4.27399	1.4407	0.211813	0.17517	-1.5622	NA	0.272732	0.442916	0.271249	0.0810845	0.0344932	-0.687397	NA	0.126025	0.102625	0.199525	0.0969	0.139278	0.139278	FALSE	0.995197	TRUE	yes	yes	no	0	NA
87166	isoComp_00019581	geneComp_00008409	ENST00000444058.1	ATPAF2	Control_DMSO	RSV_DMSO	ATPAF2	protein_coding	protein_coding	22.3061	19.1306	16.3598	0.769641	2.06005	-0.225597	NA	7.16439	7.28052	5.01561	0.702721	0.900198	-0.536722	NA	0.32735	0.38475	0.303125	-0.081625	0.354228	0.034297	FALSE	0.992004	TRUE	yes	yes	no	0	TRUE
87167	isoComp_00019582	geneComp_00008409	ENST00000462733.5	ATPAF2	Control_DMSO	RSV_DMSO	ATPAF2	protein_coding	nonsense_mediated_decay	22.3061	19.1306	16.3598	0.769641	2.06005	-0.225597	NA	0.336577	0.47469	0.244547	0.0605868	0.0735774	-0.92913	NA	0.0163167	0.024975	0.01475	-0.010225	0.271271	0.034297	TRUE	0.349442	FALSE	no	yes	no	0	TRUE
87169	isoComp_00019584	geneComp_00008409	ENST00000467560.5	ATPAF2	Control_DMSO	RSV_DMSO	ATPAF2	protein_coding	retained_intron	22.3061	19.1306	16.3598	0.769641	2.06005	-0.225597	NA	4.99037	1.57826	4.8148	1.09167	1.0076	1.60302	NA	0.212683	0.077725	0.287825	0.2101	0.16382	0.034297	NA	0.961078	TRUE	NA	NA	NA	0	TRUE
87170	isoComp_00019585	geneComp_00008409	ENST00000469327.5	ATPAF2	Control_DMSO	RSV_DMSO	ATPAF2	protein_coding	processed_transcript	22.3061	19.1306	16.3598	0.769641	2.06005	-0.225597	NA	0.345749	0.43911	0.403103	0.168498	0.0772766	-0.120568	NA	0.0178417	0.02205	0.0253	0.00325	0.871507	0.034297	NA	0.912608	TRUE	NA	NA	NA	0	TRUE
87171	isoComp_00019586	geneComp_00008409	ENST00000474627.8	ATPAF2	Control_DMSO	RSV_DMSO	ATPAF2	protein_coding	protein_coding	22.3061	19.1306	16.3598	0.769641	2.06005	-0.225597	NA	8.28939	8.40555	5.24458	0.176331	0.504863	-0.679482	NA	0.375158	0.440425	0.329075	-0.11135	0.034297	0.034297	FALSE	0.999839	TRUE	yes	yes	no	0	TRUE
87174	isoComp_00019589	geneComp_00008409	ENST00000497871.1	ATPAF2	Control_DMSO	RSV_DMSO	ATPAF2	protein_coding	retained_intron	22.3061	19.1306	16.3598	0.769641	2.06005	-0.225597	NA	0.589727	0.330835	0.365483	0.0311067	0.139575	0.139678	NA	0.0246333	0.0173	0.02235	0.00505	0.993083	0.034297	NA	0.640631	FALSE	NA	NA	NA	1	TRUE
76695	isoComp_00019626	geneComp_00008413	ENST00000320211.10	ATRIP	Control_DMSO	RSV_DMSO	ATRIP	protein_coding	protein_coding	4.99815	6.59049	3.65754	0.197602	0.570856	-0.847762	NA	1.43201	1.61575	1.61868	0.328561	0.231098	0.00259719	NA	0.317525	0.249625	0.4804	0.230775	0.156405	0.156405	FALSE	1	TRUE	no	yes	no	3	NA
76696	isoComp_00019627	geneComp_00008413	ENST00000346691.9	ATRIP	Control_DMSO	RSV_DMSO	ATRIP	protein_coding	protein_coding	4.99815	6.59049	3.65754	0.197602	0.570856	-0.847762	NA	1.73147	2.54033	0.431025	0.461779	0.256204	-2.53175	NA	0.332142	0.3842	0.13935	-0.24485	0.209128	0.156405	FALSE	1	TRUE	no	yes	no	2	NA
76697	isoComp_00019628	geneComp_00008413	ENST00000412052.4	ATRIP	Control_DMSO	RSV_DMSO	ATRIP	protein_coding	protein_coding	4.99815	6.59049	3.65754	0.197602	0.570856	-0.847762	NA	0.200853	0.431273	0.0346307	0.196538	0.0346307	-3.30556	NA	0.0338083	0.064	0.006925	-0.057075	0.302443	0.156405	FALSE	1	TRUE	no	yes	no	1	NA
76698	isoComp_00019629	geneComp_00008413	ENST00000634384.2	ATRIP	Control_DMSO	RSV_DMSO	ATRIP	protein_coding	nonsense_mediated_decay	4.99815	6.59049	3.65754	0.197602	0.570856	-0.847762	NA	0.450414	0.757216	0.553116	0.144484	0.388982	-0.4462	NA	0.08465	0.113525	0.132425	0.0189	0.72805	0.156405	NA	1	TRUE	NA	NA	NA	1	NA
76699	isoComp_00019630	geneComp_00008413	ENST00000635082.1	ATRIP	Control_DMSO	RSV_DMSO	ATRIP	protein_coding	nonsense_mediated_decay	4.99815	6.59049	3.65754	0.197602	0.570856	-0.847762	NA	0.136144	0.227887	0.104877	0.0586077	0.0414179	-1.05019	NA	0.0275917	0.035425	0.03255	-0.002875	0.929045	0.156405	TRUE	0.642087	FALSE	no	no	no	0	NA
76700	isoComp_00019631	geneComp_00008413	ENST00000635084.1	ATRIP	Control_DMSO	RSV_DMSO	ATRIP	protein_coding	retained_intron	4.99815	6.59049	3.65754	0.197602	0.570856	-0.847762	NA	0.0638636	0.0994014	0.0921894	0.0056815	0.0642355	-0.0983865	NA	0.012425	0.0151	0.022175	0.007075	0.909343	0.156405	NA	0.0826652	FALSE	NA	NA	NA	0	NA
76701	isoComp_00019632	geneComp_00008413	ENST00000635099.1	ATRIP	Control_DMSO	RSV_DMSO	ATRIP	protein_coding	protein_coding	4.99815	6.59049	3.65754	0.197602	0.570856	-0.847762	NA	0.180371	0.0960366	0.445076	0.0960366	0.257355	2.10155	NA	0.0368667	0.013525	0.097075	0.08355	0.507478	0.156405	FALSE	0.903333	TRUE	no	yes	no	0	NA
76702	isoComp_00019633	geneComp_00008413	ENST00000635464.1	ATRIP	Control_DMSO	RSV_DMSO	ATRIP	protein_coding	nonsense_mediated_decay	4.99815	6.59049	3.65754	0.197602	0.570856	-0.847762	NA	0.0538815	0.0431551	0.0684638	0.0117126	0.0268061	0.561819	NA	0.0133167	0.006675	0.0224	0.015725	0.357425	0.156405	TRUE	0.999982	TRUE	no	yes	no	0	NA
76703	isoComp_00019634	geneComp_00008413	ENST00000639561.1	ATRIP	Control_DMSO	RSV_DMSO	ATRIP	protein_coding	nonsense_mediated_decay	4.99815	6.59049	3.65754	0.197602	0.570856	-0.847762	NA	0.749142	0.779437	0.309478	0.293349	0.183704	-1.30511	NA	0.141675	0.117875	0.06675	-0.051125	0.725393	0.156405	TRUE	1	TRUE	no	no	no	1	NA
14359	isoComp_00019635	geneComp_00008414	ENST00000262919.10	ATRN	Control_DMSO	RSV_DMSO	ATRN	protein_coding	protein_coding	34.6758	42.7848	22.8692	0.726385	1.2878	-0.9034	NA	18.9263	20.8556	10.6837	0.120736	0.289722	-0.964373	NA	0.5385	0.4878	0.47	-0.0178	0.65873	0.65759	FALSE	1	TRUE	yes	no	no	0	NA
14360	isoComp_00019636	geneComp_00008414	ENST00000446916.2	ATRN	Control_DMSO	RSV_DMSO	ATRN	protein_coding	protein_coding	34.6758	42.7848	22.8692	0.726385	1.2878	-0.9034	NA	15.7495	21.9292	12.1855	0.686839	1.04671	-0.847156	NA	0.4615	0.5122	0.53	0.0178	0.65759	0.65759	FALSE	1	TRUE	yes	no	no	0	NA
13228	isoComp_00019644	geneComp_00008416	ENST00000373344.10	ATRX	Control_DMSO	RSV_DMSO	ATRX	protein_coding	protein_coding	17.1024	16.898	15.6588	0.496249	1.2607	-0.109807	NA	3.13526	3.43262	2.81023	0.13715	0.404745	-0.287694	NA	0.183425	0.20385	0.177425	-0.026425	0.58949	0.131329	FALSE	1	TRUE	yes	yes	no	2	NA
13229	isoComp_00019645	geneComp_00008416	ENST00000395603.7	ATRX	Control_DMSO	RSV_DMSO	ATRX	protein_coding	protein_coding	17.1024	16.898	15.6588	0.496249	1.2607	-0.109807	NA	6.78599	6.85146	5.17704	0.363632	0.602812	-0.403606	NA	0.3938	0.405175	0.33015	-0.075025	0.191953	0.131329	FALSE	1	TRUE	yes	yes	no	2	NA
13230	isoComp_00019646	geneComp_00008416	ENST00000400866.4	ATRX	Control_DMSO	RSV_DMSO	ATRX	protein_coding	protein_coding	17.1024	16.898	15.6588	0.496249	1.2607	-0.109807	NA	0.624871	0.181412	0.794899	0.0670162	0.288593	2.07213	NA	0.0365167	0.01075	0.0522	0.04145	0.467183	0.131329	FALSE	0.73009	TRUE	yes	no	no	0	NA
13231	isoComp_00019647	geneComp_00008416	ENST00000460639.2	ATRX	Control_DMSO	RSV_DMSO	ATRX	protein_coding	retained_intron	17.1024	16.898	15.6588	0.496249	1.2607	-0.109807	NA	0.271931	0.113525	0.264342	0.0769686	0.11459	1.15117	NA	0.016225	0.006625	0.0184	0.011775	0.599536	0.131329	NA	0.00640031	FALSE	NA	NA	NA	0	NA
13233	isoComp_00019649	geneComp_00008416	ENST00000493470.2	ATRX	Control_DMSO	RSV_DMSO	ATRX	protein_coding	protein_coding	17.1024	16.898	15.6588	0.496249	1.2607	-0.109807	NA	2.17586	2.42186	2.80766	0.0159392	0.137869	0.212437	NA	0.131583	0.1437	0.1821	0.0384	0.131329	0.131329	FALSE	0.955835	TRUE	no	yes	no	0	NA
13234	isoComp_00019650	geneComp_00008416	ENST00000622960.1	ATRX	Control_DMSO	RSV_DMSO	ATRX	protein_coding	protein_coding	17.1024	16.898	15.6588	0.496249	1.2607	-0.109807	NA	0.661957	0.734682	0.622161	0.114844	0.178768	-0.236334	NA	0.0382917	0.043025	0.038225	-0.0048	0.851101	0.131329	FALSE	0.0644017	FALSE	no	yes	no	0	NA
13236	isoComp_00019652	geneComp_00008416	ENST00000623316.1	ATRX	Control_DMSO	RSV_DMSO	ATRX	protein_coding	nonsense_mediated_decay	17.1024	16.898	15.6588	0.496249	1.2607	-0.109807	NA	0.65844	0.556329	0.848325	0.118187	0.235472	0.599883	NA	0.0382333	0.032525	0.051775	0.01925	0.508493	0.131329	NA	0.565274	FALSE	NA	NA	NA	0	NA
13238	isoComp_00019654	geneComp_00008416	ENST00000623706.3	ATRX	Control_DMSO	RSV_DMSO	ATRX	protein_coding	retained_intron	17.1024	16.898	15.6588	0.496249	1.2607	-0.109807	NA	0.230761	0.279385	0.123757	0.0349402	0.0287499	-1.11338	NA	0.01325	0.0166	0.00775	-0.00885	0.179425	0.131329	NA	0.999771	TRUE	NA	NA	NA	3	NA
13239	isoComp_00019655	geneComp_00008416	ENST00000624032.3	ATRX	Control_DMSO	RSV_DMSO	ATRX	protein_coding	protein_coding	17.1024	16.898	15.6588	0.496249	1.2607	-0.109807	NA	0.315894	0.21831	0.389154	0.129197	0.141233	0.805951	NA	0.0181417	0.0124	0.0231	0.0107	0.648023	0.131329	FALSE	1	TRUE	yes	yes	no	0	NA
13240	isoComp_00019656	geneComp_00008416	ENST00000624166.3	ATRX	Control_DMSO	RSV_DMSO	ATRX	protein_coding	protein_coding	17.1024	16.898	15.6588	0.496249	1.2607	-0.109807	NA	0.175509	0.186273	0.155028	0.0533811	0.0892183	-0.250151	NA	0.0100833	0.011275	0.009275	-0.002	0.846351	0.131329	FALSE	1	TRUE	yes	yes	no	1	NA
13242	isoComp_00019658	geneComp_00008416	ENST00000624403.1	ATRX	Control_DMSO	RSV_DMSO	ATRX	protein_coding	retained_intron	17.1024	16.898	15.6588	0.496249	1.2607	-0.109807	NA	0.567926	0.246855	0.0515897	0.105612	0.0515897	-2.0602	NA	0.0306917	0.014475	0.00295	-0.011525	0.358	0.131329	NA	0.449264	FALSE	NA	NA	NA	0	NA
13244	isoComp_00019660	geneComp_00008416	ENST00000624766.1	ATRX	Control_DMSO	RSV_DMSO	ATRX	protein_coding	retained_intron	17.1024	16.898	15.6588	0.496249	1.2607	-0.109807	NA	0.338244	0.529008	0.485724	0.321311	0.485724	-0.120771	NA	0.024075	0.03275	0.039475	0.006725	0.736204	0.131329	NA	0.848841	TRUE	NA	NA	NA	0	NA
13245	isoComp_00019661	geneComp_00008416	ENST00000625063.3	ATRX	Control_DMSO	RSV_DMSO	ATRX	protein_coding	protein_coding	17.1024	16.898	15.6588	0.496249	1.2607	-0.109807	NA	0.9021	0.861302	0.793086	0.244469	0.308917	-0.117618	NA	0.0508667	0.05005	0.047225	-0.002825	0.908782	0.131329	NA	0.541012	FALSE	NA	NA	NA	0	NA
40727	isoComp_00019662	geneComp_00008417	ENST00000244769.8	ATXN1	Control_DMSO	RSV_DMSO	ATXN1	protein_coding	protein_coding	14.2704	7.86789	20.5805	0.201503	1.355	1.3861	NA	0.27241	0.0527694	0.343975	0.0363429	0.0788306	2.49551	NA	0.0178167	0.006625	0.0168	0.010175	0.362781	0.031423	FALSE	1	TRUE	yes	yes	no	0	NA
40728	isoComp_00019663	geneComp_00008417	ENST00000436367.5	ATXN1	Control_DMSO	RSV_DMSO	ATXN1	protein_coding	protein_coding	14.2704	7.86789	20.5805	0.201503	1.355	1.3861	NA	7.54812	3.49294	10.5784	0.0550138	0.714716	1.59584	NA	0.518633	0.4447	0.514075	0.069375	0.031423	0.031423	FALSE	1	TRUE	yes	yes	no	0	NA
40729	isoComp_00019664	geneComp_00008417	ENST00000467008.5	ATXN1	Control_DMSO	RSV_DMSO	ATXN1	protein_coding	processed_transcript	14.2704	7.86789	20.5805	0.201503	1.355	1.3861	NA	2.64153	2.02766	3.69875	0.185502	0.291374	0.864024	NA	0.197783	0.2583	0.181625	-0.076675	0.0753714	0.031423	NA	0.00292282	FALSE	NA	NA	NA	0	NA
40732	isoComp_00019667	geneComp_00008417	ENST00000483591.6	ATXN1	Control_DMSO	RSV_DMSO	ATXN1	protein_coding	processed_transcript	14.2704	7.86789	20.5805	0.201503	1.355	1.3861	NA	0.257724	0.0845544	0.349001	0.0497946	0.0235702	1.92477	NA	0.0171083	0.010575	0.017075	0.0065	0.549593	0.031423	NA	0.0129834	FALSE	NA	NA	NA	0	NA
40734	isoComp_00019669	geneComp_00008417	ENST00000492857.1	ATXN1	Control_DMSO	RSV_DMSO	ATXN1	protein_coding	processed_transcript	14.2704	7.86789	20.5805	0.201503	1.355	1.3861	NA	0.363733	0.302163	0.675207	0.0797144	0.28219	1.13424	NA	0.0259333	0.03915	0.030525	-0.008625	0.815791	0.031423	NA	0.134211	FALSE	NA	NA	NA	0	NA
40735	isoComp_00019670	geneComp_00008417	ENST00000495178.1	ATXN1	Control_DMSO	RSV_DMSO	ATXN1	protein_coding	processed_transcript	14.2704	7.86789	20.5805	0.201503	1.355	1.3861	NA	0.237466	0.188741	0.282729	0.0844297	0.0580032	0.55868	NA	0.0179667	0.023525	0.014475	-0.00905	0.773475	0.031423	NA	0.129266	FALSE	NA	NA	NA	0	NA
40736	isoComp_00019671	geneComp_00008417	ENST00000498374.1	ATXN1	Control_DMSO	RSV_DMSO	ATXN1	protein_coding	processed_transcript	14.2704	7.86789	20.5805	0.201503	1.355	1.3861	NA	2.69892	1.61538	4.4443	0.239873	0.413917	1.45442	NA	0.187025	0.204	0.215975	0.011975	0.861046	0.031423	NA	0.0032099	FALSE	NA	NA	NA	0	NA
7764	isoComp_00019754	geneComp_00008424	ENST00000340660.10	ATXN3	Control_DMSO	RSV_DMSO	ATXN3	protein_coding	protein_coding	27.7062	19.8566	30.4651	0.615685	1.351	0.617284	NA	1.92174	0.863687	2.13741	0.186862	0.386091	1.29741	NA	0.0661917	0.044125	0.070625	0.0265	0.399211	5.42746e-25	FALSE	0.9989	TRUE	yes	yes	no	1	TRUE
7765	isoComp_00019755	geneComp_00008424	ENST00000359366.10	ATXN3	Control_DMSO	RSV_DMSO	ATXN3	protein_coding	nonsense_mediated_decay	27.7062	19.8566	30.4651	0.615685	1.351	0.617284	NA	3.65658	3.67052	3.35251	0.257395	0.447035	-0.13037	NA	0.138567	0.184575	0.110875	-0.0737	0.0027881	5.42746e-25	TRUE	0.995326	TRUE	yes	no	no	1	TRUE
7768	isoComp_00019758	geneComp_00008424	ENST00000502250.5	ATXN3	Control_DMSO	RSV_DMSO	ATXN3	protein_coding	protein_coding	27.7062	19.8566	30.4651	0.615685	1.351	0.617284	NA	0.798103	0	1.53705	0	0.618374	7.27338	NA	0.0244583	0	0.048175	0.048175	0.0062776	5.42746e-25	FALSE	0.973709	TRUE	yes	yes	no	1	TRUE
7769	isoComp_00019759	geneComp_00008424	ENST00000503767.5	ATXN3	Control_DMSO	RSV_DMSO	ATXN3	protein_coding	protein_coding	27.7062	19.8566	30.4651	0.615685	1.351	0.617284	NA	1.56173	0.903443	1.98907	0.246633	0.45751	1.12994	NA	0.0560333	0.0455	0.067875	0.022375	0.667142	5.42746e-25	FALSE	0.999745	TRUE	yes	yes	no	1	TRUE
7770	isoComp_00019760	geneComp_00008424	ENST00000504047.1	ATXN3	Control_DMSO	RSV_DMSO	ATXN3	protein_coding	processed_transcript	27.7062	19.8566	30.4651	0.615685	1.351	0.617284	NA	4.32616	0	5.49549	0	1.49978	9.10473	NA	0.134808	0	0.176525	0.176525	8.98235e-24	5.42746e-25	NA	0.491243	FALSE	NA	NA	NA	0	TRUE
7771	isoComp_00019761	geneComp_00008424	ENST00000506466.5	ATXN3	Control_DMSO	RSV_DMSO	ATXN3	protein_coding	protein_coding	27.7062	19.8566	30.4651	0.615685	1.351	0.617284	NA	0.376462	0.433319	0.404151	0.219619	0.225162	-0.0981886	NA	0.0143917	0.0216	0.01255	-0.00905	0.824229	5.42746e-25	FALSE	0.982365	TRUE	yes	no	no	0	TRUE
7773	isoComp_00019763	geneComp_00008424	ENST00000511362.5	ATXN3	Control_DMSO	RSV_DMSO	ATXN3	protein_coding	processed_transcript	27.7062	19.8566	30.4651	0.615685	1.351	0.617284	NA	0.345168	0.550598	0	0.24347	0	-5.80889	NA	0.0141667	0.0279	0	-0.0279	0.00663768	5.42746e-25	NA	0.229956	FALSE	NA	NA	NA	0	TRUE
7776	isoComp_00019766	geneComp_00008424	ENST00000553491.5	ATXN3	Control_DMSO	RSV_DMSO	ATXN3	protein_coding	protein_coding	27.7062	19.8566	30.4651	0.615685	1.351	0.617284	NA	0.485063	0	0.873064	0	0.301841	6.46445	NA	0.0151667	0	0.027575	0.027575	0.00667041	5.42746e-25	FALSE	0.998561	TRUE	yes	yes	no	1	TRUE
7792	isoComp_00019782	geneComp_00008424	ENST00000568290.1	ATXN3	Control_DMSO	RSV_DMSO	ATXN3	protein_coding	retained_intron	27.7062	19.8566	30.4651	0.615685	1.351	0.617284	NA	0.400478	0.514264	0.289855	0.113854	0.0579135	-0.806028	NA	0.0156917	0.02575	0.00935	-0.0164	0.0133082	5.42746e-25	NA	0.0608995	FALSE	NA	NA	NA	0	TRUE
7793	isoComp_00019783	geneComp_00008424	ENST00000621269.4	ATXN3	Control_DMSO	RSV_DMSO	ATXN3	protein_coding	protein_coding	27.7062	19.8566	30.4651	0.615685	1.351	0.617284	NA	9.67481	7.58383	11.0123	0.780486	1.11144	0.537528	NA	0.355333	0.380475	0.36625	-0.014225	0.775744	5.42746e-25	FALSE	0.99513	TRUE	yes	yes	no	0	TRUE
7795	isoComp_00019785	geneComp_00008424	ENST00000644486.2	ATXN3	Control_DMSO	RSV_DMSO	ATXN3	protein_coding	protein_coding	27.7062	19.8566	30.4651	0.615685	1.351	0.617284	NA	2.57747	3.58947	2.07542	0.147642	0.0479239	-0.787449	NA	0.104267	0.181025	0.0684	-0.112625	5.42746e-25	5.42746e-25	FALSE	0.999754	TRUE	yes	yes	no	1	TRUE
62666	isoComp_00019800	geneComp_00008426	ENST00000318724.8	ATXN7L1	Control_DMSO	RSV_DMSO	ATXN7L1	protein_coding	protein_coding	5.68018	4.97848	7.89453	0.276297	0.124377	0.664079	NA	1.54975	1.40246	2.58039	0.134381	0.133656	0.874958	NA	0.25735	0.2815	0.326325	0.044825	0.396466	0.0674503	FALSE	0.65888	FALSE	no	no	no	0	NA
62667	isoComp_00019801	geneComp_00008426	ENST00000419735.7	ATXN7L1	Control_DMSO	RSV_DMSO	ATXN7L1	protein_coding	protein_coding	5.68018	4.97848	7.89453	0.276297	0.124377	0.664079	NA	1.6234	1.70784	1.97383	0.0420595	0.211698	0.207693	NA	0.29575	0.3461	0.250325	-0.095775	0.156202	0.0674503	FALSE	1	TRUE	yes	yes	no	0	NA
62668	isoComp_00019802	geneComp_00008426	ENST00000464874.1	ATXN7L1	Control_DMSO	RSV_DMSO	ATXN7L1	protein_coding	processed_transcript	5.68018	4.97848	7.89453	0.276297	0.124377	0.664079	NA	1.33845	0.865548	1.60808	0.248908	0.347742	0.886021	NA	0.243792	0.170175	0.20305	0.032875	0.786464	0.0674503	NA	0.218465	FALSE	NA	NA	NA	0	NA
62670	isoComp_00019804	geneComp_00008426	ENST00000472910.5	ATXN7L1	Control_DMSO	RSV_DMSO	ATXN7L1	protein_coding	processed_transcript	5.68018	4.97848	7.89453	0.276297	0.124377	0.664079	NA	0.0732677	0.065456	0.154347	0.0402842	0.0954553	1.12304	NA	0.0113583	0.014	0.020075	0.006075	0.969274	0.0674503	NA	0.992532	TRUE	NA	NA	NA	0	NA
62671	isoComp_00019805	geneComp_00008426	ENST00000474433.5	ATXN7L1	Control_DMSO	RSV_DMSO	ATXN7L1	protein_coding	nonsense_mediated_decay	5.68018	4.97848	7.89453	0.276297	0.124377	0.664079	NA	0.0759911	0.0697623	0.148363	0.0281237	0.025375	0.989456	NA	0.0119917	0.01415	0.01875	0.0046	0.78485	0.0674503	TRUE	1	TRUE	no	yes	no	0	NA
62672	isoComp_00019806	geneComp_00008426	ENST00000477775.5	ATXN7L1	Control_DMSO	RSV_DMSO	ATXN7L1	protein_coding	protein_coding	5.68018	4.97848	7.89453	0.276297	0.124377	0.664079	NA	0.671446	0.662758	0.873596	0.088919	0.076383	0.3933	NA	0.121883	0.1322	0.110825	-0.021375	0.649485	0.0674503	FALSE	1	TRUE	yes	yes	no	0	NA
62673	isoComp_00019807	geneComp_00008426	ENST00000478915.1	ATXN7L1	Control_DMSO	RSV_DMSO	ATXN7L1	protein_coding	protein_coding	5.68018	4.97848	7.89453	0.276297	0.124377	0.664079	NA	0.119432	0.078568	0.0634383	0.0279827	0.0408238	-0.270253	NA	0.022975	0.01565	0.008275	-0.007375	0.643231	0.0674503	FALSE	0.438656	FALSE	no	no	no	0	NA
62675	isoComp_00019809	geneComp_00008426	ENST00000484475.5	ATXN7L1	Control_DMSO	RSV_DMSO	ATXN7L1	protein_coding	protein_coding	5.68018	4.97848	7.89453	0.276297	0.124377	0.664079	NA	0.162368	0.0874146	0.350184	0.0210632	0.0443227	1.88652	NA	0.0248583	0.017925	0.04435	0.026425	0.0674503	0.0674503	FALSE	0.999998	TRUE	no	yes	no	0	NA
91011	isoComp_00019856	geneComp_00008434	ENST00000321751.9	AURKAIP1	Control_DMSO	RSV_DMSO	AURKAIP1	protein_coding	protein_coding	95.3771	95.4508	97.7862	12.3316	11.3639	0.0348706	NA	52.8644	45.2926	65.8107	26.3079	8.88259	0.538948	NA	0.528433	0.397225	0.682625	0.2854	0.672025	0.0164905	FALSE	0.993892	TRUE	yes	no	no	0	TRUE
91012	isoComp_00019857	geneComp_00008434	ENST00000338338.9	AURKAIP1	Control_DMSO	RSV_DMSO	AURKAIP1	protein_coding	protein_coding	95.3771	95.4508	97.7862	12.3316	11.3639	0.0348706	NA	14.0636	32.7041	4.08047	18.693	1.10439	-2.99958	NA	0.166108	0.399825	0.0401	-0.359725	0.539776	0.0164905	FALSE	0.993808	TRUE	yes	no	no	0	TRUE
91013	isoComp_00019858	geneComp_00008434	ENST00000338370.7	AURKAIP1	Control_DMSO	RSV_DMSO	AURKAIP1	protein_coding	protein_coding	95.3771	95.4508	97.7862	12.3316	11.3639	0.0348706	NA	4.4728	9.519	1.61161	7.883	0.766547	-2.5549	NA	0.058825	0.136675	0.0157	-0.120975	0.85268	0.0164905	FALSE	0.9938	TRUE	yes	no	no	1	TRUE
91014	isoComp_00019859	geneComp_00008434	ENST00000378853.3	AURKAIP1	Control_DMSO	RSV_DMSO	AURKAIP1	protein_coding	protein_coding	95.3771	95.4508	97.7862	12.3316	11.3639	0.0348706	NA	23.2659	7.42771	25.4238	7.42771	10.2374	1.77382	NA	0.239075	0.06095	0.252275	0.191325	0.0164905	0.0164905	FALSE	0.993866	TRUE	yes	no	no	0	TRUE
24724	isoComp_00019913	geneComp_00008442	ENST00000318709.9	AVL9	Control_DMSO	RSV_DMSO	AVL9	protein_coding	protein_coding	26.6454	17.3622	32.5898	1.21536	2.5504	0.908081	NA	15.8507	13.0436	18.6119	0.22753	0.964767	0.512544	NA	0.6228	0.7621	0.57515	-0.18695	0.0525498	0.00424834	FALSE	1	TRUE	yes	yes	no	0	NA
24725	isoComp_00019914	geneComp_00008442	ENST00000409301.5	AVL9	Control_DMSO	RSV_DMSO	AVL9	protein_coding	protein_coding	26.6454	17.3622	32.5898	1.21536	2.5504	0.908081	NA	0.683507	0.362661	1.23031	0.102238	0.277261	1.73477	NA	0.0246	0.0219	0.036825	0.014925	0.384091	0.00424834	FALSE	1	TRUE	yes	yes	no	0	NA
24728	isoComp_00019917	geneComp_00008442	ENST00000467779.1	AVL9	Control_DMSO	RSV_DMSO	AVL9	protein_coding	retained_intron	26.6454	17.3622	32.5898	1.21536	2.5504	0.908081	NA	0.742413	0.341547	1.04036	0.211588	0.600744	1.5791	NA	0.026975	0.019825	0.034375	0.01455	1	0.00424834	NA	0.0243273	FALSE	NA	NA	NA	0	NA
24729	isoComp_00019918	geneComp_00008442	ENST00000470500.1	AVL9	Control_DMSO	RSV_DMSO	AVL9	protein_coding	retained_intron	26.6454	17.3622	32.5898	1.21536	2.5504	0.908081	NA	6.772	3.49668	8.7922	1.24817	0.609692	1.32776	NA	0.242442	0.18895	0.270425	0.081475	0.708104	0.00424834	NA	0.0243429	FALSE	NA	NA	NA	0	NA
24731	isoComp_00019920	geneComp_00008442	ENST00000640103.1	AVL9	Control_DMSO	RSV_DMSO	AVL9	protein_coding	protein_coding	26.6454	17.3622	32.5898	1.21536	2.5504	0.908081	NA	2.42813	0	2.74953	0	1.01516	8.10828	NA	0.0764667	0	0.078125	0.078125	0.00424834	0.00424834	FALSE	0.999944	TRUE	yes	yes	no	0	NA
84338	isoComp_00020017	geneComp_00008455	ENST00000320474.10	B3GALNT1	Control_DMSO	RSV_DMSO	B3GALNT1	protein_coding	protein_coding	4.62852	4.12024	6.6707	0.180005	0.317023	0.693776	NA	1.49887	1.42094	2.00251	0.314952	0.751432	0.492037	NA	0.322175	0.344875	0.292325	-0.05255	0.822926	0.00912285	FALSE	0.996489	TRUE	yes	no	no	0	NA
84339	isoComp_00020018	geneComp_00008455	ENST00000392779.6	B3GALNT1	Control_DMSO	RSV_DMSO	B3GALNT1	protein_coding	protein_coding	4.62852	4.12024	6.6707	0.180005	0.317023	0.693776	NA	1.06065	1.14723	1.46694	0.167142	0.277671	0.351932	NA	0.235592	0.283875	0.2258	-0.058075	0.605981	0.00912285	FALSE	0.996503	TRUE	yes	no	no	0	NA
84342	isoComp_00020021	geneComp_00008455	ENST00000468268.5	B3GALNT1	Control_DMSO	RSV_DMSO	B3GALNT1	protein_coding	protein_coding	4.62852	4.12024	6.6707	0.180005	0.317023	0.693776	NA	0.192398	0.16313	0.414064	0.16313	0.25543	1.29242	NA	0.0324333	0.039875	0.057425	0.01755	0.729024	0.00912285	FALSE	0.337561	FALSE	no	no	no	0	NA
84344	isoComp_00020023	geneComp_00008455	ENST00000473285.5	B3GALNT1	Control_DMSO	RSV_DMSO	B3GALNT1	protein_coding	protein_coding	4.62852	4.12024	6.6707	0.180005	0.317023	0.693776	NA	0.242638	0.233889	0.366884	0.233889	0.213327	0.627898	NA	0.053225	0.053375	0.059075	0.0057	0.785138	0.00912285	FALSE	0.996707	TRUE	yes	no	no	0	NA
84346	isoComp_00020025	geneComp_00008455	ENST00000498216.5	B3GALNT1	Control_DMSO	RSV_DMSO	B3GALNT1	protein_coding	protein_coding	4.62852	4.12024	6.6707	0.180005	0.317023	0.693776	NA	0.139721	0.0828437	0	0.0495866	0	-3.2148	NA	0.0403	0.0189	0	-0.0189	0.219485	0.00912285	FALSE	0.260117	FALSE	no	no	no	0	NA
84347	isoComp_00020026	geneComp_00008455	ENST00000650695.1	B3GALNT1	Control_DMSO	RSV_DMSO	B3GALNT1	protein_coding	protein_coding	4.62852	4.12024	6.6707	0.180005	0.317023	0.693776	NA	0.118791	0.121335	0.0887206	0.0542913	0.0887206	-0.411827	NA	0.0322917	0.02805	0.0145	-0.01355	0.37313	0.00912285	FALSE	0.996454	TRUE	yes	no	no	1	NA
84353	isoComp_00020032	geneComp_00008455	ENST00000651380.1	B3GALNT1	Control_DMSO	RSV_DMSO	B3GALNT1	protein_coding	protein_coding	4.62852	4.12024	6.6707	0.180005	0.317023	0.693776	NA	0.240266	0.061473	0.337324	0.061473	0.196311	2.28081	NA	0.0565167	0.016975	0.0473	0.030325	0.703088	0.00912285	FALSE	0.996469	TRUE	yes	no	no	0	NA
84355	isoComp_00020034	geneComp_00008455	ENST00000651509.1	B3GALNT1	Control_DMSO	RSV_DMSO	B3GALNT1	protein_coding	protein_coding	4.62852	4.12024	6.6707	0.180005	0.317023	0.693776	NA	0.0845841	0	0.176319	0	0.121706	4.2197	NA	0.016625	0	0.028175	0.028175	0.422984	0.00912285	FALSE	0.996638	TRUE	yes	no	no	0	NA
84356	isoComp_00020035	geneComp_00008455	ENST00000651686.1	B3GALNT1	Control_DMSO	RSV_DMSO	B3GALNT1	protein_coding	protein_coding	4.62852	4.12024	6.6707	0.180005	0.317023	0.693776	NA	0.0830987	0.119447	0	0.119447	0	-3.69429	NA	0.0251583	0.02725	0	-0.02725	0.726637	0.00912285	FALSE	0.996497	TRUE	yes	no	no	0	NA
84360	isoComp_00020039	geneComp_00008455	ENST00000651916.1	B3GALNT1	Control_DMSO	RSV_DMSO	B3GALNT1	protein_coding	protein_coding	4.62852	4.12024	6.6707	0.180005	0.317023	0.693776	NA	0.0844117	0.1004	0.0907168	0.0593784	0.0907168	-0.132439	NA	0.018525	0.02385	0.014325	-0.009525	0.672025	0.00912285	FALSE	0.996473	TRUE	yes	no	no	1	NA
84363	isoComp_00020042	geneComp_00008455	ENST00000652032.1	B3GALNT1	Control_DMSO	RSV_DMSO	B3GALNT1	protein_coding	protein_coding	4.62852	4.12024	6.6707	0.180005	0.317023	0.693776	NA	0.0633685	0.0740384	0.0820343	0.0740384	0.0820343	0.131123	NA	0.0144667	0.02045	0.013425	-0.007025	0.960348	0.00912285	FALSE	0.996793	TRUE	yes	no	no	0	NA
84367	isoComp_00020046	geneComp_00008455	ENST00000652309.1	B3GALNT1	Control_DMSO	RSV_DMSO	B3GALNT1	protein_coding	protein_coding	4.62852	4.12024	6.6707	0.180005	0.317023	0.693776	NA	0.0778013	0.233404	0	0.233404	0	-4.60528	NA	0.0177333	0.0532	0	-0.0532	0.755289	0.00912285	FALSE	0.959714	TRUE	yes	no	no	0	NA
84368	isoComp_00020047	geneComp_00008455	ENST00000652377.1	B3GALNT1	Control_DMSO	RSV_DMSO	B3GALNT1	protein_coding	protein_coding	4.62852	4.12024	6.6707	0.180005	0.317023	0.693776	NA	0.394149	0	1.18245	0	0.435791	6.89778	NA	0.05935	0	0.17805	0.17805	0.00912285	0.00912285	FALSE	0.996534	TRUE	yes	no	no	0	NA
84370	isoComp_00020049	geneComp_00008455	ENST00000652596.1	B3GALNT1	Control_DMSO	RSV_DMSO	B3GALNT1	protein_coding	protein_coding	4.62852	4.12024	6.6707	0.180005	0.317023	0.693776	NA	0.0647652	0.0175224	0.176773	0.0175224	0.176773	2.76261	NA	0.010925	0.00485	0.027925	0.023075	0.990157	0.00912285	FALSE	0.996646	TRUE	yes	no	no	2	NA
91406	isoComp_00020081	geneComp_00008469	ENST00000324189.5	B3GNT4	Control_DMSO	RSV_DMSO	B3GNT4	protein_coding	protein_coding	2.93285	4.26853	2.47059	0.299011	0.265182	-0.786433	NA	0.192657	0.0700419	0.421338	0.0700419	0.176878	2.42999	NA	0.0756167	0.015825	0.157225	0.1414	0.0969997	0.0490311	FALSE	0.999962	TRUE	yes	no	no	0	TRUE
91407	isoComp_00020082	geneComp_00008469	ENST00000535274.1	B3GNT4	Control_DMSO	RSV_DMSO	B3GNT4	protein_coding	protein_coding	2.93285	4.26853	2.47059	0.299011	0.265182	-0.786433	NA	0.350568	0.568658	0.229781	0.107842	0.0590771	-1.27099	NA	0.129592	0.134675	0.1021	-0.032575	0.689512	0.0490311	FALSE	0.999953	TRUE	yes	no	no	1	TRUE
91408	isoComp_00020083	geneComp_00008469	ENST00000537991.1	B3GNT4	Control_DMSO	RSV_DMSO	B3GNT4	protein_coding	protein_coding	2.93285	4.26853	2.47059	0.299011	0.265182	-0.786433	NA	0.0493286	0.0675968	0	0.0394277	0	-2.956	NA	0.0234917	0.014575	0	-0.014575	0.479043	0.0490311	FALSE	0.817698	TRUE	no	yes	no	0	TRUE
91409	isoComp_00020084	geneComp_00008469	ENST00000538257.1	B3GNT4	Control_DMSO	RSV_DMSO	B3GNT4	protein_coding	processed_transcript	2.93285	4.26853	2.47059	0.299011	0.265182	-0.786433	NA	2.04767	3.26262	1.58961	0.303657	0.2541	-1.03273	NA	0.6394	0.7604	0.6331	-0.1273	0.0490311	0.0490311	NA	0.887489	TRUE	NA	NA	NA	0	TRUE
91411	isoComp_00020086	geneComp_00008469	ENST00000546192.1	B3GNT4	Control_DMSO	RSV_DMSO	B3GNT4	protein_coding	protein_coding	2.93285	4.26853	2.47059	0.299011	0.265182	-0.786433	NA	0.284334	0.299615	0.22986	0.112627	0.156372	-0.368283	NA	0.124133	0.074425	0.107625	0.0332	0.90244	0.0490311	FALSE	0.999953	TRUE	yes	no	no	0	TRUE
91538	isoComp_00020087	geneComp_00008470	ENST00000326505.4	B3GNT5	Control_DMSO	RSV_DMSO	B3GNT5	protein_coding	protein_coding	192.133	122.887	273.988	1.86789	16.1424	1.15671	NA	158.02	92.613	222.795	1.36364	14.8679	1.26634	NA	0.8164	0.753725	0.811875	0.05815	8.7776e-05	9.28237e-10	FALSE	0.999461	TRUE	yes	no	no	0	NA
91540	isoComp_00020089	geneComp_00008470	ENST00000462559.1	B3GNT5	Control_DMSO	RSV_DMSO	B3GNT5	protein_coding	processed_transcript	192.133	122.887	273.988	1.86789	16.1424	1.15671	NA	25.1345	25.7711	37.0086	0.877217	0.657997	0.521939	NA	0.138775	0.2096	0.136375	-0.073225	9.28237e-10	9.28237e-10	NA	0.0621555	FALSE	NA	NA	NA	0	NA
91544	isoComp_00020093	geneComp_00008470	ENST00000480551.1	B3GNT5	Control_DMSO	RSV_DMSO	B3GNT5	protein_coding	processed_transcript	192.133	122.887	273.988	1.86789	16.1424	1.15671	NA	6.81285	2.6688	11.1459	0.44593	0.588761	2.05815	NA	0.0332667	0.0218	0.041025	0.019225	0.00354455	9.28237e-10	NA	0.0391006	FALSE	NA	NA	NA	0	NA
50573	isoComp_00020113	geneComp_00008476	ENST00000341156.9	B4GALNT1	Control_DMSO	RSV_DMSO	B4GALNT1	protein_coding	protein_coding	1.56559	2.42597	1.18592	0.286665	0.13298	-1.02638	NA	0.422012	0.597618	0.294768	0.0273081	0.0567816	-0.995456	NA	0.307667	0.2618	0.277225	0.015425	0.966559	0.1434	FALSE	1	TRUE	yes	no	yes	0	NA
50574	isoComp_00020114	geneComp_00008476	ENST00000418555.6	B4GALNT1	Control_DMSO	RSV_DMSO	B4GALNT1	protein_coding	protein_coding	1.56559	2.42597	1.18592	0.286665	0.13298	-1.02638	NA	0.236455	0.362156	0.146474	0.211418	0.0932944	-1.24998	NA	0.131367	0.12885	0.107775	-0.021075	0.988285	0.1434	FALSE	1	TRUE	yes	no	yes	0	NA
50575	isoComp_00020115	geneComp_00008476	ENST00000449184.7	B4GALNT1	Control_DMSO	RSV_DMSO	B4GALNT1	protein_coding	protein_coding	1.56559	2.42597	1.18592	0.286665	0.13298	-1.02638	NA	0.0353315	0	0.0457445	0	0.0305481	2.47883	NA	0.0318833	0	0.0338	0.0338	0.1434	0.1434	FALSE	0.999792	TRUE	no	no	yes	0	NA
50577	isoComp_00020117	geneComp_00008476	ENST00000548888.5	B4GALNT1	Control_DMSO	RSV_DMSO	B4GALNT1	protein_coding	protein_coding	1.56559	2.42597	1.18592	0.286665	0.13298	-1.02638	NA	0.109095	0	0.149823	0	0.149823	3.99841	NA	0.0700583	0	0.10295	0.10295	0.642293	0.1434	FALSE	0.996491	TRUE	no	no	yes	0	NA
50578	isoComp_00020118	geneComp_00008476	ENST00000549391.5	B4GALNT1	Control_DMSO	RSV_DMSO	B4GALNT1	protein_coding	nonsense_mediated_decay	1.56559	2.42597	1.18592	0.286665	0.13298	-1.02638	NA	0.0404664	0.0662545	0.0551446	0.0224829	0.0335768	-0.227177	NA	0.0236917	0.0291	0.041975	0.012875	0.889331	0.1434	NA	0.984435	TRUE	NA	NA	NA	0	NA
50580	isoComp_00020120	geneComp_00008476	ENST00000552350.5	B4GALNT1	Control_DMSO	RSV_DMSO	B4GALNT1	protein_coding	protein_coding	1.56559	2.42597	1.18592	0.286665	0.13298	-1.02638	NA	0.579151	1.09615	0.436245	0.16055	0.0820761	-1.30964	NA	0.349775	0.45	0.383925	-0.066075	0.665132	0.1434	FALSE	0.999572	TRUE	no	yes	yes	0	NA
50581	isoComp_00020121	geneComp_00008476	ENST00000552468.1	B4GALNT1	Control_DMSO	RSV_DMSO	B4GALNT1	protein_coding	retained_intron	1.56559	2.42597	1.18592	0.286665	0.13298	-1.02638	NA	0.11197	0.210461	0.0577162	0.0546924	0.0355124	-1.70295	NA	0.0714583	0.088	0.0523	-0.0357	0.564988	0.1434	NA	0.879601	TRUE	NA	NA	NA	3	NA
39913	isoComp_00020211	geneComp_00008490	ENST00000243578.8	B9D2	Control_DMSO	RSV_DMSO	B9D2	protein_coding	protein_coding	3.50276	3.83835	3.45215	0.466339	0.507384	-0.152572	NA	2.98363	3.0735	2.88965	0.464904	0.256243	-0.0886914	NA	0.860108	0.7906	0.857675	0.067075	0.570757	0.508724	FALSE	0.984716	TRUE	yes	no	no	0	NA
39914	isoComp_00020212	geneComp_00008490	ENST00000594416.1	B9D2	Control_DMSO	RSV_DMSO	B9D2	protein_coding	nonsense_mediated_decay	3.50276	3.83835	3.45215	0.466339	0.507384	-0.152572	NA	0.140921	0.13481	0.183079	0.0477636	0.109097	0.415025	NA	0.0390917	0.039675	0.0439	0.004225	0.973578	0.508724	TRUE	0.922767	TRUE	yes	no	no	0	NA
39915	isoComp_00020213	geneComp_00008490	ENST00000601597.1	B9D2	Control_DMSO	RSV_DMSO	B9D2	protein_coding	processed_transcript	3.50276	3.83835	3.45215	0.466339	0.507384	-0.152572	NA	0.37821	0.630036	0.379421	0.105592	0.166864	-0.716822	NA	0.100808	0.16975	0.098425	-0.071325	0.508724	0.508724	NA	0.0136614	FALSE	NA	NA	NA	0	NA
95713	isoComp_00020273	geneComp_00008499	ENST00000328735.10	BACE2	Control_DMSO	RSV_DMSO	BACE2	protein_coding	protein_coding	40.0305	27.6742	50.6387	0.483617	2.87607	0.87146	NA	10.3205	7.17301	12.3613	0.211982	0.485428	0.784337	NA	0.259333	0.259075	0.245375	-0.0137	0.739631	0.00616289	FALSE	0.999985	TRUE	yes	no	yes	0	NA
95714	isoComp_00020274	geneComp_00008499	ENST00000330333.11	BACE2	Control_DMSO	RSV_DMSO	BACE2	protein_coding	protein_coding	40.0305	27.6742	50.6387	0.483617	2.87607	0.87146	NA	0.959777	1.48904	0.647101	0.0530488	0.258292	-1.18986	NA	0.02845	0.053925	0.0136	-0.040325	0.0779757	0.00616289	FALSE	1	TRUE	yes	no	yes	0	NA
95716	isoComp_00020276	geneComp_00008499	ENST00000463674.5	BACE2	Control_DMSO	RSV_DMSO	BACE2	protein_coding	processed_transcript	40.0305	27.6742	50.6387	0.483617	2.87607	0.87146	NA	6.21343	2.37078	6.81274	0.341626	0.598822	1.51891	NA	0.148817	0.0856	0.13515	0.04955	0.0368645	0.00616289	NA	0.999	TRUE	NA	NA	NA	0	NA
95717	isoComp_00020277	geneComp_00008499	ENST00000465326.5	BACE2	Control_DMSO	RSV_DMSO	BACE2	protein_coding	processed_transcript	40.0305	27.6742	50.6387	0.483617	2.87607	0.87146	NA	2.23678	0.647352	0	0.548779	0	-6.0386	NA	0.0562583	0.023175	0	-0.023175	0.316161	0.00616289	NA	0.999619	TRUE	NA	NA	NA	0	NA
95718	isoComp_00020278	geneComp_00008499	ENST00000466122.5	BACE2	Control_DMSO	RSV_DMSO	BACE2	protein_coding	processed_transcript	40.0305	27.6742	50.6387	0.483617	2.87607	0.87146	NA	14.2678	12.7232	20.5824	0.416277	1.92144	0.693516	NA	0.364283	0.4599	0.40505	-0.05485	0.291142	0.00616289	NA	0.99893	TRUE	NA	NA	NA	0	NA
95720	isoComp_00020280	geneComp_00008499	ENST00000487994.5	BACE2	Control_DMSO	RSV_DMSO	BACE2	protein_coding	processed_transcript	40.0305	27.6742	50.6387	0.483617	2.87607	0.87146	NA	4.33388	2.58633	7.18058	0.178949	0.790793	1.46963	NA	0.103967	0.093525	0.14105	0.047525	0.00616289	0.00616289	NA	0.027116	FALSE	NA	NA	NA	0	NA
95721	isoComp_00020281	geneComp_00008499	ENST00000491838.5	BACE2	Control_DMSO	RSV_DMSO	BACE2	protein_coding	retained_intron	40.0305	27.6742	50.6387	0.483617	2.87607	0.87146	NA	1.10611	0.317654	1.83045	0.247998	0.214937	2.48982	NA	0.024975	0.0115	0.035925	0.024425	0.107002	0.00616289	NA	0.705297	FALSE	NA	NA	NA	0	NA
87726	isoComp_00020436	geneComp_00008525	ENST00000286122.11	BANP	Control_DMSO	RSV_DMSO	BANP	protein_coding	protein_coding	8.83742	9.46517	8.27632	0.302312	0.584085	-0.193419	NA	0.385545	0.496019	0.468005	0.127397	0.177112	-0.0821633	NA	0.0435833	0.0529	0.05515	0.00225	0.977792	3.11656e-08	FALSE	1	TRUE	yes	yes	no	0	NA
87727	isoComp_00020437	geneComp_00008525	ENST00000393208.6	BANP	Control_DMSO	RSV_DMSO	BANP	protein_coding	protein_coding	8.83742	9.46517	8.27632	0.302312	0.584085	-0.193419	NA	1.84649	1.97474	2.16311	0.256283	0.3886	0.130806	NA	0.21435	0.208825	0.275425	0.0666	0.701141	3.11656e-08	FALSE	1	TRUE	yes	yes	no	0	NA
87728	isoComp_00020438	geneComp_00008525	ENST00000412691.5	BANP	Control_DMSO	RSV_DMSO	BANP	protein_coding	protein_coding	8.83742	9.46517	8.27632	0.302312	0.584085	-0.193419	NA	0.806658	1.12559	0.881764	0.208939	0.0974986	-0.348712	NA	0.0894583	0.117275	0.1058	-0.011475	0.915895	3.11656e-08	FALSE	0.938079	TRUE	no	no	no	0	NA
87730	isoComp_00020440	geneComp_00008525	ENST00000436274.5	BANP	Control_DMSO	RSV_DMSO	BANP	protein_coding	protein_coding	8.83742	9.46517	8.27632	0.302312	0.584085	-0.193419	NA	0.140444	0	0	0	0	0	NA	0.0139417	0	0	0	NA	3.11656e-08	FALSE	0.828971	TRUE	no	no	no	0	NA
87731	isoComp_00020441	geneComp_00008525	ENST00000439677.5	BANP	Control_DMSO	RSV_DMSO	BANP	protein_coding	protein_coding	8.83742	9.46517	8.27632	0.302312	0.584085	-0.193419	NA	0.347824	0.356785	0.392304	0.0717571	0.102862	0.133351	NA	0.040175	0.0383	0.04895	0.01065	0.856462	3.11656e-08	FALSE	0.997101	TRUE	no	yes	no	0	NA
87733	isoComp_00020443	geneComp_00008525	ENST00000456902.5	BANP	Control_DMSO	RSV_DMSO	BANP	protein_coding	protein_coding	8.83742	9.46517	8.27632	0.302312	0.584085	-0.193419	NA	0.152176	0.0966373	0.154635	0.0966373	0.100277	0.626555	NA	0.015825	0.009925	0.0166	0.006675	0.657251	3.11656e-08	FALSE	0.939678	TRUE	no	no	no	0	NA
87734	isoComp_00020444	geneComp_00008525	ENST00000459966.5	BANP	Control_DMSO	RSV_DMSO	BANP	protein_coding	nonsense_mediated_decay	8.83742	9.46517	8.27632	0.302312	0.584085	-0.193419	NA	0.425216	0.351524	0.746826	0.135837	0.223744	1.06587	NA	0.047925	0.037525	0.0877	0.050175	0.488562	3.11656e-08	TRUE	0.613177	FALSE	no	no	no	0	NA
87735	isoComp_00020445	geneComp_00008525	ENST00000466197.5	BANP	Control_DMSO	RSV_DMSO	BANP	protein_coding	nonsense_mediated_decay	8.83742	9.46517	8.27632	0.302312	0.584085	-0.193419	NA	0.554588	0.294742	0.0856455	0.294742	0.0856455	-1.67182	NA	0.0647833	0.029475	0.009625	-0.01985	0.962781	3.11656e-08	TRUE	0.913912	TRUE	no	no	no	0	NA
87737	isoComp_00020447	geneComp_00008525	ENST00000479780.6	BANP	Control_DMSO	RSV_DMSO	BANP	protein_coding	protein_coding	8.83742	9.46517	8.27632	0.302312	0.584085	-0.193419	NA	0.834031	0.823517	0.619864	0.239121	0.398792	-0.404171	NA	0.0934083	0.089225	0.066525	-0.0227	0.597526	3.11656e-08	FALSE	1	TRUE	yes	yes	no	0	NA
87738	isoComp_00020448	geneComp_00008525	ENST00000481948.1	BANP	Control_DMSO	RSV_DMSO	BANP	protein_coding	processed_transcript	8.83742	9.46517	8.27632	0.302312	0.584085	-0.193419	NA	0.125134	0.0716742	0.133273	0.0161694	0.046449	0.810814	NA	0.014175	0.0075	0.01525	0.00775	0.359219	3.11656e-08	NA	0.9963	TRUE	NA	NA	NA	0	NA
87741	isoComp_00020451	geneComp_00008525	ENST00000538234.5	BANP	Control_DMSO	RSV_DMSO	BANP	protein_coding	protein_coding	8.83742	9.46517	8.27632	0.302312	0.584085	-0.193419	NA	1.23082	0.811188	1.36279	0.147873	0.182062	0.741327	NA	0.142425	0.08515	0.163275	0.078125	0.00878314	3.11656e-08	FALSE	1	TRUE	yes	yes	no	0	NA
87744	isoComp_00020454	geneComp_00008525	ENST00000612301.1	BANP	Control_DMSO	RSV_DMSO	BANP	protein_coding	processed_transcript	8.83742	9.46517	8.27632	0.302312	0.584085	-0.193419	NA	1.72135	2.79682	0.999688	0.23981	0.0987603	-1.47503	NA	0.189517	0.295175	0.122575	-0.1726	3.11656e-08	3.11656e-08	NA	0.0571031	FALSE	NA	NA	NA	0	NA
106266	isoComp_00020509	geneComp_00008537	ENST00000358716.8	BAZ1A	Control_DMSO	RSV_DMSO	BAZ1A	protein_coding	protein_coding	30.5891	20.0863	39.6301	0.41756	2.16847	0.980029	NA	3.0996	2.69775	3.87573	0.305375	0.470751	0.521093	NA	0.106958	0.1353	0.100225	-0.035075	0.444003	0.153705	FALSE	1	TRUE	yes	yes	no	0	NA
106267	isoComp_00020510	geneComp_00008537	ENST00000360310.6	BAZ1A	Control_DMSO	RSV_DMSO	BAZ1A	protein_coding	protein_coding	30.5891	20.0863	39.6301	0.41756	2.16847	0.980029	NA	12.5056	1.95896	16.6819	1.13642	3.84935	3.08364	NA	0.36995	0.0972	0.413075	0.315875	0.253104	0.153705	FALSE	1	TRUE	yes	yes	no	0	NA
106268	isoComp_00020511	geneComp_00008537	ENST00000382422.6	BAZ1A	Control_DMSO	RSV_DMSO	BAZ1A	protein_coding	protein_coding	30.5891	20.0863	39.6301	0.41756	2.16847	0.980029	NA	9.41309	14.123	9.63139	1.18377	4.34202	-0.551757	NA	0.3678	0.704475	0.2614	-0.443075	0.294448	0.153705	FALSE	1	TRUE	yes	yes	no	0	NA
106269	isoComp_00020512	geneComp_00008537	ENST00000553385.1	BAZ1A	Control_DMSO	RSV_DMSO	BAZ1A	protein_coding	retained_intron	30.5891	20.0863	39.6301	0.41756	2.16847	0.980029	NA	0.326211	0.211582	0.362101	0.0955136	0.116585	0.747855	NA	0.0107583	0.010275	0.009575	-0.0007	1	0.153705	NA	0.0312095	FALSE	NA	NA	NA	0	NA
106274	isoComp_00020517	geneComp_00008537	ENST00000555331.1	BAZ1A	Control_DMSO	RSV_DMSO	BAZ1A	protein_coding	nonsense_mediated_decay	30.5891	20.0863	39.6301	0.41756	2.16847	0.980029	NA	4.08981	0.592306	7.31096	0.592306	3.69411	3.60346	NA	0.109167	0.02795	0.171525	0.143575	0.191965	0.153705	TRUE	0.044872	FALSE	no	no	no	0	NA
106275	isoComp_00020518	geneComp_00008537	ENST00000556314.2	BAZ1A	Control_DMSO	RSV_DMSO	BAZ1A	protein_coding	protein_coding	30.5891	20.0863	39.6301	0.41756	2.16847	0.980029	NA	0.970952	0.365791	1.63399	0.113139	0.384791	2.1292	NA	0.0291083	0.017975	0.0407	0.022725	0.153705	0.153705	NA	0.938999	TRUE	NA	NA	NA	0	NA
23993	isoComp_00020557	geneComp_00008541	ENST00000341983.8	BBC3	Control_DMSO	RSV_DMSO	BBC3	protein_coding	protein_coding	15.0595	5.0816	21.4206	1.35777	4.2704	2.07348	NA	0.650218	1.22335	0.54077	0.719542	0.28136	-1.16306	NA	0.161425	0.44045	0.03485	-0.4056	0.942137	0.00138998	FALSE	0.886153	TRUE	yes	yes	no	0	TRUE
23994	isoComp_00020558	geneComp_00008541	ENST00000439096.2	BBC3	Control_DMSO	RSV_DMSO	BBC3	protein_coding	protein_coding	15.0595	5.0816	21.4206	1.35777	4.2704	2.07348	NA	9.89947	3.24808	12.104	1.89779	7.40817	1.89459	NA	0.523675	0.4439	0.438425	-0.005475	0.988842	0.00138998	FALSE	0.994148	TRUE	yes	yes	no	0	TRUE
23995	isoComp_00020559	geneComp_00008541	ENST00000449228.5	BBC3	Control_DMSO	RSV_DMSO	BBC3	protein_coding	protein_coding	15.0595	5.0816	21.4206	1.35777	4.2704	2.07348	NA	3.31709	0	7.06977	0	3.35658	9.46756	NA	0.2218	0	0.439625	0.439625	0.00138998	0.00138998	FALSE	0.989272	TRUE	no	yes	no	0	TRUE
23996	isoComp_00020560	geneComp_00008541	ENST00000598636.1	BBC3	Control_DMSO	RSV_DMSO	BBC3	protein_coding	retained_intron	15.0595	5.0816	21.4206	1.35777	4.2704	2.07348	NA	0.760061	0.459184	1.13604	0.155392	0.0903663	1.28844	NA	0.0633167	0.08845	0.058575	-0.029875	0.805287	0.00138998	NA	0.617855	FALSE	NA	NA	NA	0	TRUE
23997	isoComp_00020561	geneComp_00008541	ENST00000601438.2	BBC3	Control_DMSO	RSV_DMSO	BBC3	protein_coding	retained_intron	15.0595	5.0816	21.4206	1.35777	4.2704	2.07348	NA	0.381584	0.138242	0.45396	0.0498666	0.044025	1.64605	NA	0.0268917	0.025625	0.022475	-0.00315	0.72699	0.00138998	NA	0.477334	FALSE	NA	NA	NA	0	TRUE
[truncated: 32,506 more rows]

## Sheet: Table S5
Protein.Group	Protein.Names	Genes	contrast	unique_peptides	p.adj	p.val	log2_FC
A0A075B6K2;A0A075B6K5;P80748	LV312_HUMAN;LV321_HUMAN;LV39_HUMAN	IGLV3-12;IGLV3-21;IGLV3-9	RSV vs. Control	1	0.00716567	0.000719127	0.89
[truncated: 41,514 more rows]

## Sheet: Table S6
Protein.Group	Protein.Ids	Protein.Names	Genes	First.Protein.Description	E:\Data\Morgan_W_Mann\hSAEC_RSV_ZL0454_GBUP\DIA_hSAEC_RSV_ZL54_NoDrugCon_S1_200ng_3_Slot2-34_1_3954.d	E:\Data\Morgan_W_Mann\hSAEC_RSV_ZL0454_GBUP\DIA_hSAEC_RSV_ZL54_NoDrugCon_S2_200ng_3_Slot2-35_1_3956.d	E:\Data\Morgan_W_Mann\hSAEC_RSV_ZL0454_GBUP\DIA_hSAEC_RSV_ZL54_NoDrugCon_S3_200ng_2_Slot2-36_1_3957.d	E:\Data\Morgan_W_Mann\hSAEC_RSV_ZL0454_GBUP\DIA_hSAEC_RSV_ZL54_NoDrugVirus_S1_200ng_1_Slot2-40_1_3946.d	E:\Data\Morgan_W_Mann\hSAEC_RSV_ZL0454_GBUP\DIA_hSAEC_RSV_ZL54_NoDrugVirus_S2_200ng_1_Slot2-41_1_3947.d	E:\Data\Morgan_W_Mann\hSAEC_RSV_ZL0454_GBUP\DIA_hSAEC_RSV_ZL54_NoDrugVirus_S3_200ng_1_Slot2-42_1_3948.d	E:\Data\Morgan_W_Mann\hSAEC_RSV_ZL0454_GBUP\DIA_hSAEC_RSV_ZL54_ZLCon_S1_200ng_1_Slot2-37_1_3942.d	E:\Data\Morgan_W_Mann\hSAEC_RSV_ZL0454_GBUP\DIA_hSAEC_RSV_ZL54_ZLCon_S2_200ng_1_Slot2-38_1_3943.d	E:\Data\Morgan_W_Mann\hSAEC_RSV_ZL0454_GBUP\DIA_hSAEC_RSV_ZL54_ZLCon_S3_200ng_1_Slot2-39_1_3944.d	E:\Data\Morgan_W_Mann\hSAEC_RSV_ZL0454_GBUP\DIA_hSAEC_RSV_ZL54_ZLVirus_S1_200ng_1_Slot2-43_1_3950.d	E:\Data\Morgan_W_Mann\hSAEC_RSV_ZL0454_GBUP\DIA_hSAEC_RSV_ZL54_ZLVirus_S2_200ng_1_Slot2-44_1_3951.d	E:\Data\Morgan_W_Mann\hSAEC_RSV_ZL0454_GBUP\DIA_hSAEC_RSV_ZL54_ZLVirus_S3_200ng_1_Slot2-45_1_3952.d
[truncated: 8,355 more rows]
